# Supplementary material for: (OC-6-33)-(2,2′-Bipyridine-κ2 N,N′)trimeth­yl(2-methyl­sulfanyl-2-thia­zoline-κN)platinum(IV) tetra­fluoridoborate
Source: Acta Crystallogr Sect E Struct Rep Online. 2010 Jul 17;66(Pt 8):m941–2. doi: 10.1107/S1600536810027546 (PMC3007407; doi:10.1107/S1600536810027546)
Supplement: Supplementary file 2 [file e-66-0m941-Isup2.hkl]

# 
# h,k,l, Fc-squared, Fo-squared, sigma(Fo-squared) and status flag 
# 
data_I
_shelx_title ' I         P -1         R = 0.05' 
_shelx_refln_list_code          4 
_shelx_F_calc_maximum      392.10 
_exptl_crystal_F_000      1192.00 
_reflns_d_resolution_high  0.8409 
 
loop_ 
 _symmetry_equiv_pos_as_xyz 
 'x, y, z' 
 '-x, -y, -z' 
 
_cell_length_a    10.5163 
_cell_length_b    13.2441 
_cell_length_c    17.1372 
_cell_angle_alpha 106.776 
_cell_angle_beta  106.690 
_cell_angle_gamma  97.050 
 
_shelx_F_squared_multiplier     1.000 
 
loop_ 
 _refln_index_h 
 _refln_index_k 
 _refln_index_l 
 _refln_F_squared_calc 
 _refln_F_squared_meas 
 _refln_F_squared_sigma 
 _refln_observed_status 
   1   0   0     6064.83     4282.55     91.98 o 
   2   0   0    18355.38    13639.12    451.11 o 
   3   0   0     4806.11     3831.90    198.54 o 
   4   0   0     3814.88     3044.03    210.40 o 
   5   0   0    59443.26    46123.07   3304.07 o 
   6   0   0       79.29      112.70     39.87 o 
   7   0   0     1056.24      932.63     82.31 o 
   8   0   0     4993.38     4219.72    280.90 o 
   9   0   0     1042.42      982.52     53.59 o 
  10   0   0     9764.69     9342.09    424.66 o 
  11   0   0      139.58      108.22     53.93 o 
 -11   1   0      228.92      179.66     49.70 o 
 -10   1   0      482.24      439.52     45.21 o 
  -9   1   0     1551.27     1419.52     79.46 o 
  -8   1   0     4032.77     3478.27    219.71 o 
  -7   1   0    27112.41    22698.30   1297.26 o 
  -6   1   0       20.76       78.06     44.01 o 
  -5   1   0      788.30      913.99     55.64 o 
  -4   1   0     9819.25     7706.84    352.21 o 
  -3   1   0    24814.80    19515.62    250.27 o 
  -2   1   0    45886.79    31973.36   1690.35 o 
  -1   1   0      586.70      780.26     72.14 o 
   0   1   0      442.95      623.77    133.64 o 
   1   1   0    12047.34    10610.53    260.80 o 
   2   1   0    57815.41    30041.88  16935.48 o 
   3   1   0    37052.36    30182.35   1826.02 o 
   4   1   0      772.52      630.11     49.95 o 
   5   1   0      630.11      567.26     44.93 o 
   6   1   0     2383.19     1811.97    109.29 o 
   7   1   0     9969.91     8755.39    878.19 o 
   8   1   0     7883.58     6773.08    365.37 o 
   9   1   0      880.12      834.15     53.75 o 
  10   1   0     2276.32     2094.41    189.36 o 
  11   1   0      218.45      226.63     59.02 o 
 -11   2   0      748.82      719.10     61.01 o 
 -10   2   0     8343.69     7631.04    165.28 o 
  -9   2   0     6958.50     6527.75     79.74 o 
  -8   2   0      321.50      310.20     48.01 o 
  -7   2   0     2115.38     1745.41     54.66 o 
  -6   2   0     1461.02     1245.28     52.28 o 
  -5   2   0    46431.20    37262.23    967.05 o 
  -4   2   0    36760.59    30272.65   2630.00 o 
  -3   2   0      363.66      349.32     57.94 o 
  -2   2   0     1282.83     1458.74     93.17 o 
  -1   2   0      199.48      266.58     57.45 o 
   0   2   0    58642.28    56707.64   1195.12 o 
   1   2   0    14181.40    12407.71    116.84 o 
   2   2   0     7863.52     6826.56     73.73 o 
   3   2   0    14148.56    12404.21    363.34 o 
   4   2   0     2345.20     2152.53    113.40 o 
   5   2   0    41403.07    33651.90   1438.59 o 
   6   2   0      609.38      474.41     47.35 o 
   7   2   0     2183.94     1914.07    172.29 o 
   8   2   0     4844.97     4545.19    362.06 o 
   9   2   0      607.70      582.78     60.37 o 
  10   2   0     5645.85     5353.94    526.66 o 
  11   2   0       66.51       81.48     48.13 o 
 -11   3   0      477.65      546.72     60.13 o 
 -10   3   0       45.55      101.30     58.56 o 
  -9   3   0     2703.16     2918.67    119.20 o 
  -8   3   0     1952.35     1817.00    159.00 o 
  -7   3   0    24606.33    23654.69   2936.13 o 
  -6   3   0       35.30       76.41     44.90 o 
  -5   3   0     2572.53     2473.44    365.36 o 
  -4   3   0    26556.65    27460.51   6246.75 o 
  -3   3   0     9970.46    11907.95   1098.86 o 
  -2   3   0    25356.32    27586.36   1053.67 o 
  -1   3   0     1860.56     1745.38     58.53 o 
   0   3   0    38188.66    37780.10    678.12 o 
   1   3   0    21797.03    19598.23    172.76 o 
   2   3   0     5841.29     5264.91     63.85 o 
   3   3   0     7904.20     7127.35    157.52 o 
   4   3   0        4.10       88.90     48.17 o 
   5   3   0    16519.30    15312.23    800.08 o 
   6   3   0    10002.64     8540.55    583.73 o 
   7   3   0     8753.01     7881.42    484.90 o 
   8   3   0     2793.36     2492.23    133.30 o 
   9   3   0        2.02       34.41     53.56 o 
  10   3   0     4059.48     3750.10    231.54 o 
 -11   4   0     2752.19     2557.73     69.49 o 
 -10   4   0     3604.94     3472.22    112.52 o 
  -9   4   0     4112.87     4258.88    295.94 o 
  -8   4   0      153.65       99.88     57.85 o 
  -7   4   0     6922.87     6590.38    630.76 o 
  -6   4   0     3494.61     3350.58    634.93 o 
  -5   4   0    15402.44    14828.14   2971.89 o 
  -4   4   0     1508.59     1826.84     90.12 o 
  -3   4   0        3.07       54.80     50.23 o 
  -2   4   0    18779.68    19698.40    242.25 o 
  -1   4   0      699.68      829.95     50.17 o 
   0   4   0    19207.65    18455.88    535.17 o 
   1   4   0    20568.65    19849.27     92.39 o 
   2   4   0       35.94      597.41    251.49 o 
   3   4   0    30786.52    26595.04     96.35 o 
   4   4   0     3598.20     3584.48     77.44 o 
   5   4   0    19781.23    17879.13    784.63 o 
   6   4   0     2268.02     2174.37     60.64 o 
   7   4   0      444.69      475.65    102.20 o 
   8   4   0    12138.54    11870.61    735.66 o 
   9   4   0       17.96       34.67     47.06 o 
  10   4   0     2721.58     2465.80    186.60 o 
 -11   5   0      655.24      748.93     61.80 o 
 -10   5   0     1029.35     1058.84     63.38 o 
  -9   5   0     6002.84     6277.64    493.67 o 
  -8   5   0       77.71       89.29     47.39 o 
  -7   5   0     9697.30     9915.23   2104.35 o 
  -6   5   0      566.16      636.53     93.50 o 
  -5   5   0     2790.44     2791.64    129.26 o 
  -4   5   0    18912.99    23209.22   2181.67 o 
  -3   5   0     3079.43     3379.15    180.12 o 
  -2   5   0     6162.37     6852.91     71.42 o 
  -1   5   0      693.97      858.23     51.80 o 
   0   5   0    23638.39    22903.86     97.97 o 
   1   5   0    43831.09    42630.92    931.02 o 
   2   5   0     1920.62     1855.10    127.91 o 
   3   5   0     5534.35     5217.69     58.89 o 
   4   5   0      196.40      163.30     40.80 o 
   5   5   0    16454.84    15552.52    651.32 o 
   6   5   0    17158.96    15979.58    518.77 o 
   7   5   0      214.71      267.53     47.08 o 
   8   5   0     1090.39     1141.86    140.38 o 
   9   5   0       48.15       44.01     49.77 o 
  10   5   0     1836.49     1699.91     55.88 o 
 -11   6   0     4999.17     4983.77    161.90 o 
 -10   6   0      581.18      675.77     72.86 o 
  -9   6   0     1304.00     1385.14    109.28 o 
  -8   6   0       49.04       78.38     69.48 o 
  -7   6   0     9333.79     6419.11    169.06 o 
  -6   6   0    12027.42    12324.53    916.38 o 
  -5   6   0     5609.72     6882.33    777.68 o 
  -4   6   0      840.25     1000.07     65.97 o 
  -3   6   0        1.01       34.54     69.35 o 
  -2   6   0    18849.31    19452.10    223.29 o 
  -1   6   0    10922.95    11601.04     74.35 o 
   0   6   0     3962.28     4019.16     57.21 o 
   1   6   0      117.52      150.93     41.76 o 
   2   6   0        1.38       89.00     74.28 o 
   3   6   0    33462.99    31742.34    174.31 o 
   4   6   0     2934.36     2941.79     89.39 o 
   5   6   0     5943.54     5842.90     78.19 o 
   6   6   0      240.51      259.76     42.25 o 
   7   6   0      756.50      851.96     45.00 o 
   8   6   0     8557.52     9077.47    201.17 o 
   9   6   0      592.18      585.83     52.52 o 
 -11   7   0       57.20       68.54    159.07 o 
 -10   7   0       96.72      170.04     90.01 o 
  -9   7   0    14414.16    15879.76   1910.01 o 
  -8   7   0     1596.72     1807.46    327.25 o 
  -7   7   0     4750.35     4756.14    902.69 o 
  -6   7   0       72.94      143.70     66.80 o 
  -5   7   0      637.84      786.18     64.42 o 
  -4   7   0    42160.93    47472.73   2351.53 o 
  -3   7   0      309.56      349.00     50.22 o 
  -2   7   0    14103.03    14240.11    259.45 o 
  -1   7   0      200.21      154.93     40.84 o 
   0   7   0      501.63      508.26     40.27 o 
   1   7   0    43552.20    43851.21   1442.50 o 
   2   7   0     2713.27     2801.85    108.61 o 
   3   7   0     1934.21     1900.86     65.84 o 
   4   7   0      675.15      764.63     43.60 o 
   5   7   0     2419.08     2445.77     45.48 o 
   6   7   0     8975.22     8898.32    129.79 o 
   7   7   0       57.02      105.64     43.53 o 
   8   7   0       96.03       69.75     47.25 o 
   9   7   0      320.36      280.96     51.00 o 
 -11   8   0     4357.47        4.86     52.08 o 
 -10   8   0       15.64       18.62     95.93 o 
  -9   8   0      694.30      764.51    110.54 o 
  -8   8   0     1177.50     1177.45    227.21 o 
  -7   8   0     5412.32     5449.04    845.95 o 
  -6   8   0    21597.70    25836.47   2362.25 o 
  -5   8   0      172.37      167.26     54.69 o 
  -4   8   0     1633.41     1754.58     90.06 o 
  -3   8   0       27.86       46.23     45.57 o 
  -2   8   0    17677.81    18955.28    285.36 o 
  -1   8   0    18550.36    19544.81    347.55 o 
   0   8   0     2689.53     2686.26    111.58 o 
   1   8   0       22.36       63.21     40.45 o 
   2   8   0      482.14      437.81     50.13 o 
   3   8   0     6023.18     6240.63     50.82 o 
   4   8   0     6589.02     6357.88     51.23 o 
   5   8   0       25.19       45.38     40.40 o 
   6   8   0      302.49      351.99     45.94 o 
   7   8   0       11.93       64.20     47.91 o 
   8   8   0     4637.06     4214.47    113.20 o 
  -8   9   0     4336.72     4416.30   1074.71 o 
  -7   9   0       62.34       62.46     76.08 o 
  -6   9   0     1160.92     1283.39     67.10 o 
  -5   9   0       11.54       54.58     49.63 o 
  -4   9   0    11499.25    13062.13    893.65 o 
  -3   9   0     1096.44     1103.11     45.90 o 
  -2   9   0       29.38       63.08     51.81 o 
  -1   9   0     1165.15     1048.07     58.36 o 
   0   9   0     2632.67     2701.59     86.14 o 
   1   9   0    13908.70    13483.22    535.37 o 
   2   9   0       47.40       95.38     36.97 o 
   3   9   0      337.94      377.60     39.64 o 
   4   9   0     3596.15     3701.38    135.59 o 
   5   9   0     1420.62     1517.06     43.02 o 
   6   9   0     8106.50     8386.45    157.92 o 
   7   9   0       59.53       96.25     43.64 o 
  -8  10   0      634.92      590.71    151.92 o 
  -7  10   0     3912.84     4348.43    191.45 o 
  -6  10   0     9324.83    11407.96    891.48 o 
  -5  10   0       34.09       71.01     50.72 o 
  -4  10   0     1089.54     1262.81     59.57 o 
  -3  10   0     7747.26     8457.55     69.35 o 
  -2  10   0     6239.17     6497.76    218.58 o 
  -1  10   0     9431.10     9494.60    170.81 o 
   0  10   0      265.83      338.91     38.75 o 
   1  10   0     3084.94     3157.23    214.93 o 
   2  10   0     1659.43     1514.36     84.94 o 
   3  10   0     8317.70     8464.13    252.37 o 
   4  10   0     5204.23     5235.59    100.78 o 
   5  10   0      241.95      272.37     41.17 o 
   6  10   0     1694.18     1731.10     49.86 o 
  -8  11   0     2009.14     1850.86    376.16 o 
  -7  11   0        7.71       30.61     72.50 o 
  -6  11   0     4155.97     4897.79    461.02 o 
  -5  11   0     1348.56     1419.80     93.90 o 
  -4  11   0     9811.48    10583.30    110.50 o 
  -3  11   0     2151.56     2149.93     78.11 o 
  -2  11   0     1297.86     1477.92     51.61 o 
  -1  11   0     8419.46     8355.70    405.23 o 
   0  11   0     1071.47     1098.82     94.65 o 
   1  11   0     8331.81     8208.08    391.67 o 
   2  11   0     2099.90     2185.00    149.49 o 
   3  11   0       17.85       43.75     38.74 o 
   4  11   0     4089.64     4052.91    207.24 o 
   5  11   0      144.96      182.54     53.36 o 
   6  11   0     4181.54     4432.64    257.43 o 
  -8  12   0     2843.48     2583.29    423.78 o 
  -7  12   0      186.30      247.94     69.26 o 
  -6  12   0     3281.52     3866.92    211.02 o 
  -5  12   0      451.42      516.84     53.57 o 
  -4  12   0     1905.34     2034.19     83.92 o 
  -3  12   0     5464.00     6030.61    241.78 o 
  -2  12   0      918.81      949.28     40.66 o 
  -1  12   0     6263.82     6706.85    299.12 o 
   0  12   0       97.72      104.22     38.40 o 
   1  12   0     2183.11     2292.03    128.11 o 
   2  12   0     4172.06     4263.77    189.83 o 
   3  12   0      775.56      803.31     45.39 o 
   4  12   0     2072.44     2192.50    140.18 o 
  -8  13   0      665.73      604.17     86.67 o 
  -7  13   0        8.01       49.71     68.49 o 
  -6  13   0     2709.76     3093.60    107.06 o 
  -5  13   0     3855.16     4289.27    130.67 o 
  -4  13   0     1048.72     1200.93     81.09 o 
  -3  13   0     1033.23     1041.08     60.99 o 
  -2  13   0      323.55      353.79     49.36 o 
  -1  13   0     5743.43     5831.92    353.56 o 
   0  13   0     1254.96     1334.03    112.52 o 
   1  13   0     2293.41     2489.44    109.22 o 
   2  13   0       28.18       54.78     48.43 o 
   3  13   0       77.86       77.59     44.82 o 
  -6  14   0     1486.32     1322.01     65.35 o 
  -5  14   0        5.67       34.62     54.08 o 
  -4  14   0      581.88      594.42     47.02 o 
  -3  14   0     5469.33     5400.99    159.54 o 
  -2  14   0      509.98      527.65     41.89 o 
  -1  14   0     1017.82      983.20     65.37 o 
   0  14   0       14.68       31.39     40.41 o 
   1  14   0      646.55      630.35     46.02 o 
  -3  15   0       29.52       67.08     51.16 o 
  -2  15   0        3.64      -12.81     51.29 o 
   1 -15   1      262.27      239.54     44.07 o 
   2 -15   1     5579.27     5043.80    219.24 o 
   3 -15   1      320.77      299.25     48.13 o 
   4 -15   1      219.46      205.35     68.27 o 
  -2 -14   1      170.15      189.83     41.30 o 
  -1 -14   1     1891.02     1830.92     72.86 o 
   0 -14   1     3311.40     3342.28     82.44 o 
   1 -14   1       48.83       60.39     38.83 o 
   2 -14   1     1031.94     1035.60     76.10 o 
   3 -14   1      241.19      298.07     50.57 o 
   4 -14   1     5220.56     5151.81     99.71 o 
   5 -14   1     3346.01     3517.67     65.27 o 
   6 -14   1      114.11       93.51     66.83 o 
  -4 -13   1       99.33      133.48     42.06 o 
  -3 -13   1     4594.39     4573.54    198.13 o 
  -2 -13   1     1396.58     1498.08     81.09 o 
  -1 -13   1        4.30       61.73     38.36 o 
   0 -13   1     1078.85     1146.62     40.77 o 
   1 -13   1       97.76      120.87     38.97 o 
   2 -13   1     5972.38     6084.55     75.22 o 
   3 -13   1      768.62      817.72     44.97 o 
   4 -13   1      523.97      490.44     91.88 o 
   5 -13   1     3007.13     3168.56     64.09 o 
   6 -13   1      430.78      490.97     62.28 o 
   7 -13   1     5127.95     4614.86    101.13 o 
  -5 -12   1     5210.33     5557.39    286.37 o 
  -4 -12   1      133.35      172.40     45.68 o 
  -3 -12   1      188.22      210.97     39.62 o 
  -2 -12   1     3905.52     4047.38    153.00 o 
  -1 -12   1     1296.37     1298.48    123.99 o 
   0 -12   1     9574.64     9870.93    255.54 o 
   1 -12   1      598.58      616.27     42.95 o 
   2 -12   1      916.57      958.12     45.12 o 
   3 -12   1     3159.93     3385.68     49.47 o 
   4 -12   1     1822.51     2070.49     85.67 o 
   5 -12   1     4319.63     5134.15    352.88 o 
   6 -12   1       34.16       89.60     67.74 o 
   7 -12   1     2084.19     1998.78     98.32 o 
  -6 -11   1      104.31      168.72     42.93 o 
  -5 -11   1     2716.67     2934.59    164.60 o 
  -4 -11   1     1011.99     1174.12     74.21 o 
  -3 -11   1     4178.44     4400.08     87.02 o 
  -2 -11   1     1574.87     1642.74     84.66 o 
  -1 -11   1      154.89      144.31     46.91 o 
   0 -11   1     8083.17     7654.73    350.45 o 
   1 -11   1       84.58      188.82     41.13 o 
   2 -11   1     7123.06     6935.43     92.69 o 
   3 -11   1     1233.95     1184.67     52.10 o 
   4 -11   1      719.99      677.17     78.53 o 
   5 -11   1     7607.15     9819.43    854.92 o 
   6 -11   1       16.67       83.55     68.27 o 
   7 -11   1     2550.90     2602.04    105.06 o 
  -7 -10   1     3823.39     3936.52     45.56 o 
  -6 -10   1      113.23      112.98     41.83 o 
  -5 -10   1     3273.24     3310.11     85.34 o 
  -4 -10   1       15.99       90.62     37.90 o 
  -3 -10   1     2537.46     2376.30     42.55 o 
  -2 -10   1     7838.81     7912.65    197.66 o 
  -1 -10   1     2104.61     1947.93     83.52 o 
   0 -10   1     3775.43     3863.13    148.28 o 
   1 -10   1      216.61      224.48     41.50 o 
   2 -10   1     8777.77     9011.23    134.04 o 
   3 -10   1    15600.30    16218.59    352.48 o 
   4 -10   1     4073.13     4283.86     93.23 o 
   5 -10   1     3575.89     4275.67    330.68 o 
   6 -10   1      242.16      307.40     72.71 o 
   7 -10   1     4472.86     4016.73    591.08 o 
  -8  -9   1     1322.11     1273.54     74.21 o 
  -7  -9   1     1926.86     1985.25     84.32 o 
  -6  -9   1        5.24       47.15     45.22 o 
  -5  -9   1     9160.53     9305.39    216.95 o 
  -4  -9   1     5556.46     5634.40     52.69 o 
  -3  -9   1     5223.59     5150.04     80.28 o 
  -2  -9   1      516.41      511.67     37.62 o 
  -1  -9   1     2253.59     2506.28     96.40 o 
   0  -9   1    17914.86    17854.07    313.63 o 
   1  -9   1     8045.28     8331.97    115.55 o 
   2  -9   1     4219.20     4310.95     59.14 o 
   3  -9   1      193.90      212.02     49.09 o 
   4  -9   1      130.93      162.54     48.78 o 
   5  -9   1    25791.16    30091.03   2922.58 o 
   6  -9   1     3071.10     3640.04    409.69 o 
   7  -9   1     1862.21     1966.32    402.26 o 
  -8  -8   1       10.62       33.38     45.36 o 
  -7  -8   1     6898.79     7264.29     66.85 o 
  -6  -8   1      971.02     1161.39     42.96 o 
  -5  -8   1     5155.57     5017.59    130.40 o 
  -4  -8   1      573.62      608.09     40.79 o 
  -3  -8   1      641.63      672.77     39.01 o 
  -2  -8   1    20450.71    20229.26    356.19 o 
  -1  -8   1     1099.87      968.89     98.56 o 
   0  -8   1     9919.41     9799.88    364.36 o 
   1  -8   1      495.56      604.26     49.72 o 
   2  -8   1      647.21      718.21     56.87 o 
   3  -8   1    29376.17    30466.78    881.84 o 
   4  -8   1     2084.78     2031.89    170.00 o 
   5  -8   1     1128.67     1264.52     93.10 o 
   6  -8   1       33.21      104.98     94.03 o 
   7  -8   1     5486.34     4049.91   1490.58 o 
  10  -8   1       89.30       42.90    138.97 o 
  -9  -7   1     4289.26     4212.75     57.11 o 
  -8  -7   1       79.90       94.64     49.37 o 
  -7  -7   1       77.41       65.94     42.91 o 
  -6  -7   1      431.33      403.97     40.96 o 
  -5  -7   1     8131.12     7625.93     76.23 o 
  -4  -7   1    17157.37    16698.35    220.19 o 
  -3  -7   1       93.97      123.86     39.05 o 
  -2  -7   1     1463.04     1602.87     42.00 o 
  -1  -7   1      482.90      539.87     85.07 o 
   0  -7   1    26992.29    26049.09    669.88 o 
   1  -7   1    17937.99    17870.82     89.95 o 
   2  -7   1      715.65      792.90     53.36 o 
   3  -7   1      551.12      628.92     53.77 o 
   4  -7   1     3669.06     4291.84    257.15 o 
   5  -7   1    21602.88    27699.55   2943.56 o 
   6  -7   1     6037.33     6742.47   1361.01 o 
   7  -7   1      261.40      271.05    104.17 o 
  -9  -6   1      326.38      402.82     48.28 o 
  -8  -6   1      100.36      107.50     50.14 o 
  -7  -6   1     7700.34     8041.47    190.44 o 
  -6  -6   1     1902.40     1815.22     45.38 o 
  -5  -6   1      240.68      239.12     40.66 o 
  -4  -6   1     5204.43     4953.49     50.46 o 
  -3  -6   1       24.79       35.01     39.58 o 
  -2  -6   1    36091.18    31945.03     99.43 o 
  -1  -6   1     4678.95     4710.29    106.25 o 
   0  -6   1      331.29      354.33     44.42 o 
   1  -6   1     9990.61    10040.33    118.73 o 
   2  -6   1    16123.49    17153.14    448.07 o 
   3  -6   1    25246.26    24670.47    185.12 o 
   4  -6   1      372.60      380.18     62.44 o 
   5  -6   1     1138.19     1153.96     87.13 o 
   6  -6   1     9562.16     9728.20   2215.53 o 
   7  -6   1     2971.98     4678.24   1306.57 o 
   8  -6   1    12790.91    12341.85    218.84 o 
   9  -6   1      249.45      275.16     73.43 o 
  10  -6   1      743.56      925.19     80.64 o 
  11  -6   1     2049.02     2147.21    139.71 o 
 -10  -5   1      605.00      548.32     52.82 o 
  -9  -5   1     6027.51     6099.98    364.08 o 
  -8  -5   1      887.31      800.52     50.73 o 
  -7  -5   1       45.82       70.59     62.67 o 
  -6  -5   1     4911.99     4845.57     86.42 o 
  -5  -5   1     9126.11     7942.72     61.48 o 
  -4  -5   1    24972.18    22343.69    322.94 o 
  -3  -5   1      834.92      827.51     47.22 o 
  -2  -5   1       98.50      191.99     56.13 o 
  -1  -5   1    20043.51    17107.12    427.36 o 
   0  -5   1    11465.97    10770.67    185.32 o 
   1  -5   1    28697.79    28608.03    160.22 o 
   2  -5   1      238.62      437.22     52.08 o 
   3  -5   1     8344.47     8716.48    457.72 o 
   4  -5   1     2391.57     2647.76    232.67 o 
   5  -5   1    12670.25    12709.29   2429.31 o 
   6  -5   1     9057.59     8899.49   1576.95 o 
   7  -5   1      214.00      236.65     66.01 o 
   8  -5   1     5584.56     6054.59    382.16 o 
   9  -5   1     1087.65     1189.33     67.94 o 
  10  -5   1     6386.60     6861.11    195.30 o 
  11  -5   1     1170.14     1180.89    111.17 o 
 -10  -4   1        1.50       47.81     60.85 o 
  -9  -4   1     3606.72     3500.63    284.61 o 
  -8  -4   1     1058.15     1045.28     73.06 o 
  -7  -4   1     8681.73     8304.52    592.03 o 
  -6  -4   1     4487.51     3940.86    121.76 o 
  -5  -4   1     1486.43     1395.88     43.20 o 
  -4  -4   1    22680.87    18365.39     79.11 o 
  -3  -4   1      447.29      464.55     47.71 o 
  -2  -4   1    21998.09    18122.12     85.29 o 
  -1  -4   1     4991.77     4588.65     59.04 o 
   0  -4   1      491.81      501.89     49.53 o 
   1  -4   1    13826.55    13791.47    414.89 o 
   2  -4   1      894.14      933.32     56.27 o 
   3  -4   1    19968.20    22860.08   2045.93 o 
   4  -4   1     1134.17      802.78    150.84 o 
   5  -4   1      888.45      677.00    154.76 o 
   6  -4   1    13828.45    14627.01   1998.10 o 
   7  -4   1      153.78      179.34     54.80 o 
   8  -4   1    11894.20    12249.10    648.63 o 
   9  -4   1      927.66      925.18     60.75 o 
  10  -4   1     1094.66     1128.38     65.24 o 
  11  -4   1     4148.02     4564.65    227.89 o 
 -11  -3   1     2820.96     2499.10    144.63 o 
 -10  -3   1      124.22      105.14     36.72 o 
  -9  -3   1     6180.43     5600.95    420.55 o 
  -8  -3   1       43.48       58.52     41.72 o 
  -7  -3   1     1964.90     1817.61    166.43 o 
  -6  -3   1    19697.29    17999.21   1006.92 o 
  -5  -3   1     6904.17     5852.32    196.85 o 
  -4  -3   1    16118.50    13744.53    575.09 o 
  -3  -3   1       71.61       77.81     45.53 o 
  -2  -3   1     8800.82     7207.27     98.63 o 
  -1  -3   1    23292.93    19327.84    105.09 o 
   0  -3   1    93342.90    81119.98   2177.55 o 
   1  -3   1     7916.70     7611.82    258.30 o 
   2  -3   1     8874.04     9769.74    276.59 o 
   3  -3   1    13651.58    12467.12   2505.81 o 
   4  -3   1    45372.95    43105.27   7788.08 o 
   5  -3   1     7372.31     7079.22    674.34 o 
   6  -3   1     6811.64     6096.28     96.00 o 
   7  -3   1        0.30       13.81     50.20 o 
   8  -3   1     9781.78     8835.08    220.53 o 
   9  -3   1     7733.69     7448.25    208.39 o 
  10  -3   1     2863.79     3095.19    137.02 o 
  11  -3   1     2022.80     2090.79    147.00 o 
 -11  -2   1     2917.55     2537.55    131.62 o 
 -10  -2   1       93.41      137.52     51.91 o 
  -9  -2   1     5667.36     4738.38    291.39 o 
  -8  -2   1     7682.47     6501.76    437.14 o 
  -7  -2   1     7998.68     7156.19    587.04 o 
  -6  -2   1     6743.27     5786.72    366.11 o 
  -5  -2   1        0.02       38.84     40.26 o 
  -4  -2   1    25910.45    19941.68    963.87 o 
  -3  -2   1    18188.56    14313.97    418.93 o 
  -2  -2   1     2429.58     1955.44     54.45 o 
  -1  -2   1     6170.26     4884.09    116.70 o 
   0  -2   1      176.41      259.88     62.31 o 
   1  -2   1    73062.70    61515.37    602.42 o 
   3  -2   1    28028.16    21750.55    797.58 o 
   4  -2   1      806.43      662.35     65.30 o 
   5  -2   1      167.01      267.59     52.17 o 
   6  -2   1    21611.17    17139.00   1314.80 o 
   7  -2   1     1636.25     1510.93    122.17 o 
   8  -2   1     6514.50     5623.94    559.72 o 
   9  -2   1       52.64       49.82     48.36 o 
  10  -2   1      653.03      603.83     59.71 o 
  11  -2   1     5796.54     5581.29    489.09 o 
 -11  -1   1     5989.56     5410.82    104.63 o 
 -10  -1   1      587.53      611.55     45.27 o 
  -9  -1   1     5804.09     5141.29    207.64 o 
  -8  -1   1       21.12       60.18     35.19 o 
  -7  -1   1      194.58      167.12     33.67 o 
  -6  -1   1    20787.46    17728.04    992.34 o 
  -5  -1   1     1298.29     1077.45     90.40 o 
  -4  -1   1    20132.74    16092.23    765.74 o 
  -3  -1   1       99.61      130.55     39.91 o 
  -2  -1   1     2086.59     1845.73     57.55 o 
  -1  -1   1    65895.44    44573.97    453.60 o 
   0  -1   1     1413.47      947.87     73.68 o 
   2  -1   1     2544.71     1947.05    170.00 o 
   3  -1   1    11495.31     9626.10    960.23 o 
   4  -1   1    37493.08    30679.32   2852.69 o 
   5  -1   1       25.54       74.84     50.84 o 
   6  -1   1      110.23      130.65     40.21 o 
   7  -1   1      293.04      229.03     48.68 o 
   8  -1   1     8116.65     6783.26    644.44 o 
   9  -1   1     9642.22     8553.03    965.83 o 
  10  -1   1      299.82      357.25     74.55 o 
  11  -1   1       19.12       33.76     47.72 o 
 -11   0   1      244.29      266.97     56.99 o 
 -10   0   1      212.83      174.32     51.18 o 
  -9   0   1     3979.82     3433.89    131.82 o 
  -8   0   1    11828.70    10161.82    467.84 o 
  -7   0   1     1130.67      993.69     57.74 o 
  -6   0   1     1006.03      908.00     44.97 o 
  -5   0   1      448.78      403.13     38.47 o 
  -4   0   1    64638.11    46020.15   1599.55 o 
  -3   0   1    42643.31    29982.98    145.96 o 
  -2   0   1     2617.32     1772.69    103.81 o 
  -1   0   1     4113.30     4198.27    113.40 o 
   1   0   1    77280.21    75537.10   1303.94 o 
   2   0   1    14732.13    12217.89    442.67 o 
   3   0   1     3372.32     3015.62    243.39 o 
   4   0   1     1017.94      913.15     97.95 o 
   5   0   1      644.71      628.14     52.10 o 
   6   0   1    18888.91    14638.00   3046.02 o 
   7   0   1     1320.90     1317.86    164.94 o 
   8   0   1      659.94      580.83     45.47 o 
   9   0   1     1926.47     1671.59    139.65 o 
  10   0   1      246.54      243.86     54.28 o 
  11   0   1     7187.82     6195.27    728.70 o 
 -12   1   1       56.02       79.39     50.93 o 
 -11   1   1     8054.06     7799.53     97.88 o 
 -10   1   1     2357.98     2392.95     59.95 o 
  -9   1   1      123.39       84.12     51.22 o 
  -8   1   1      798.86      771.73     49.25 o 
  -7   1   1     2376.39     1879.96     53.56 o 
  -6   1   1    30994.95    24472.23    305.53 o 
  -5   1   1     8547.47     7430.38     98.15 o 
  -4   1   1    14555.66    11729.96    268.49 o 
  -3   1   1    11490.19     9949.16    721.97 o 
  -2   1   1     9034.58    11345.35    115.41 o 
  -1   1   1    79653.10    85272.74    609.23 o 
   0   1   1     4579.21     5370.27     76.79 o 
   1   1   1     9460.29     9592.67     95.69 o 
   2   1   1    89811.26    51366.39  37469.03 o 
   3   1   1     7202.47     7031.40    274.70 o 
   4   1   1    80741.93    68832.30   5781.54 o 
   5   1   1      508.53      536.91     42.32 o 
   6   1   1      844.88      767.03    121.30 o 
   7   1   1     6927.19     6214.53    637.10 o 
   8   1   1     5804.97     4961.62   1105.20 o 
   9   1   1    12158.00    11210.71   1350.56 o 
  10   1   1        1.11       19.81     54.45 o 
  11   1   1      235.10      214.24     58.74 o 
 -12   2   1      207.53      205.79     63.66 o 
 -11   2   1      208.14      197.38     59.24 o 
 -10   2   1     1260.64     1334.77     74.13 o 
  -9   2   1     1494.30     1480.67    115.90 o 
  -8   2   1    11537.00    10647.89    868.68 o 
  -7   2   1      179.78      139.83     49.01 o 
  -6   2   1     1026.79      932.40     83.72 o 
  -5   2   1    10841.38    10897.17    904.00 o 
  -4   2   1    29886.89    28035.33   4215.19 o 
  -3   2   1    56099.30    65700.91    768.84 o 
  -2   2   1     1306.41     1673.87     60.51 o 
  -1   2   1    23801.04    30469.91   4983.76 o 
   0   2   1     1212.95     1341.45     53.76 o 
   1   2   1    78697.00    75615.03   1110.33 o 
   2   2   1     7945.16     7122.75     67.97 o 
   3   2   1        3.68       31.62     45.94 o 
   4   2   1    18829.86    17031.11    820.72 o 
   5   2   1     4442.21     3766.02    262.08 o 
   6   2   1    26334.42    23178.40   1515.02 o 
   7   2   1     6083.94     5236.28    525.31 o 
   8   2   1      428.25      432.25     44.26 o 
   9   2   1     2758.17     2533.21    161.19 o 
  10   2   1     1019.46      862.65    106.32 o 
 -12   3   1      153.87      175.36     59.76 o 
 -11   3   1     6745.92     6747.12    428.44 o 
 -10   3   1     7234.78     7100.86    539.00 o 
  -9   3   1      112.68      160.06     52.97 o 
  -8   3   1     2642.54     2733.89    360.17 o 
  -7   3   1     1370.78     1588.98    192.93 o 
  -6   3   1    23841.38    22965.30   2032.61 o 
  -5   3   1     6120.33     6699.94    951.39 o 
  -4   3   1      684.05      703.97     57.67 o 
  -3   3   1    16512.14    19848.31   1364.11 o 
  -2   3   1     5268.42     6063.77    188.75 o 
  -1   3   1    30075.99    29538.65   2254.32 o 
   0   3   1    30871.19    32909.37    187.13 o 
   1   3   1     1745.81     1719.00    142.48 o 
   2   3   1    15346.58    14830.21    261.88 o 
   3   3   1     4285.73     3940.54    102.20 o 
   4   3   1    16720.84    15796.71    528.56 o 
   5   3   1      923.72      999.32     56.66 o 
   6   3   1      988.25      959.90     43.36 o 
   7   3   1     9074.52     8299.07    748.87 o 
   8   3   1     1473.94     1539.93    119.75 o 
   9   3   1     5487.32     5033.71    462.10 o 
  10   3   1       36.03       63.27     41.75 o 
 -12   4   1      193.05      144.73     64.18 o 
 -11   4   1      629.74      585.44     57.00 o 
 -10   4   1     8595.81     8798.31    623.06 o 
  -9   4   1     1555.84     1538.48    208.59 o 
  -8   4   1    11871.73    11473.28   1866.09 o 
  -7   4   1        7.09       30.29     40.03 o 
  -6   4   1      334.25      441.79     54.92 o 
  -5   4   1    36390.09    40863.79   1152.56 o 
  -4   4   1    12803.46    14694.63   1164.84 o 
  -3   4   1    14196.98    16178.12    802.03 o 
  -2   4   1      465.70      695.52     62.87 o 
  -1   4   1     7931.90     8356.89    100.18 o 
   0   4   1    74256.86    77592.18    544.33 o 
   1   4   1    23680.64    23604.29     95.32 o 
   2   4   1    43931.14    41011.21   1298.48 o 
   3   4   1        1.14       27.55     52.28 o 
   4   4   1    14926.00    14129.88     70.13 o 
   5   4   1     8812.18     8949.64    353.76 o 
   6   4   1     6657.21     6773.30    252.64 o 
   7   4   1     2542.44     2319.04    103.82 o 
   8   4   1       56.10       45.29     46.85 o 
   9   4   1     3821.26     3746.50    304.45 o 
  10   4   1     1703.54     1534.33     74.21 o 
 -12   5   1     1694.48     1719.81     72.08 o 
 -11   5   1     1832.50     1873.72     98.83 o 
 -10   5   1     5750.41     5559.56    480.18 o 
  -9   5   1       22.90       32.33     57.18 o 
  -8   5   1     8174.71     8379.47    867.44 o 
  -7   5   1     3982.77     4423.02    552.43 o 
  -6   5   1    13678.95    14796.44   1095.82 o 
  -5   5   1     5555.21     6963.65    125.88 o 
  -4   5   1        5.05       35.93     45.11 o 
  -3   5   1    20125.44    22961.07    755.89 o 
  -2   5   1     3425.11     3466.30     99.58 o 
  -1   5   1     8565.39     8842.15     68.48 o 
   0   5   1      960.69     1395.94    248.66 o 
   1   5   1     7319.41     7187.12    228.09 o 
   2   5   1    23383.06    22980.85    581.04 o 
   3   5   1    12104.43    11954.00    441.87 o 
   4   5   1    12678.45    12398.36    140.79 o 
   5   5   1     1070.14     1071.15     43.59 o 
   6   5   1      577.38      607.06     43.59 o 
   7   5   1     4531.41     4625.52    107.80 o 
   8   5   1        4.21       42.91     45.44 o 
   9   5   1     1855.11     1764.50     66.92 o 
 -11   6   1      195.01      214.01     72.04 o 
 -10   6   1     7032.06     7461.92    840.15 o 
  -9   6   1      306.17      428.75     49.53 o 
  -8   6   1     3442.31     3639.14    823.83 o 
  -7   6   1      213.88      297.23    130.47 o 
  -6   6   1     1777.84     2058.79     62.73 o 
  -5   6   1    20561.66    23676.09   2491.17 o 
  -4   6   1     5685.57     6916.15    320.57 o 
  -3   6   1     9113.07     9599.03    753.66 o 
  -2   6   1     4032.63     4404.60     60.72 o 
  -1   6   1     7879.45     8803.53     63.82 o 
   0   6   1    25589.69    27048.04    414.07 o 
   1   6   1     1974.01     2079.93     67.12 o 
   2   6   1     1691.28     1929.89     68.20 o 
   3   6   1      292.61      453.96     44.34 o 
   4   6   1    10516.15    10557.48     60.52 o 
   5   6   1    12891.92    13473.67    175.94 o 
   6   6   1      542.24      558.27     46.91 o 
   7   6   1      213.58      257.88     43.24 o 
   8   6   1       93.57      134.55     51.75 o 
   9   6   1     3463.58     3378.32    117.11 o 
 -11   7   1      766.89      787.53    159.75 o 
 -10   7   1      532.54      546.47     77.56 o 
  -9   7   1      366.99      525.82    152.33 o 
  -8   7   1     5838.17     5840.52   1206.19 o 
  -7   7   1     5926.20     6493.51    363.54 o 
  -6   7   1     1365.80     1639.28    172.70 o 
  -5   7   1      418.27      398.22     45.43 o 
  -4   7   1      520.54      640.87     52.28 o 
  -3   7   1    22352.93    23771.23    133.84 o 
  -2   7   1     6431.03     6822.55     84.79 o 
  -1   7   1     6251.78     6218.15     62.54 o 
   0   7   1     1206.69     1271.38     46.82 o 
   1   7   1     1171.20     1146.49     51.95 o 
   2   7   1    13601.95    13309.06    363.81 o 
   3   7   1      681.16      745.45     40.82 o 
   4   7   1      587.26      619.86     41.21 o 
   5   7   1     2061.33     2046.31     55.52 o 
   6   7   1      590.57      571.03     43.45 o 
   7   7   1    10263.09    10353.40    114.68 o 
   8   7   1      806.70      785.05     48.74 o 
 -11   8   1       50.44       47.53     46.55 o 
 -10   8   1    11642.32    12015.72   2071.50 o 
  -9   8   1     1823.85     1950.41    416.30 o 
  -8   8   1     1823.76     1877.23    345.94 o 
  -7   8   1      855.73      880.03     64.51 o 
  -6   8   1     2119.02     2349.73    266.46 o 
  -5   8   1    25250.00    27993.42   1921.60 o 
  -4   8   1     1933.01     2112.93    110.02 o 
  -3   8   1     1896.04     1836.39     51.74 o 
  -2   8   1    10563.63    11148.08     67.93 o 
  -1   8   1     2046.52     2153.02     49.72 o 
   0   8   1    31697.95    32621.97    770.12 o 
   1   8   1      271.95      369.43     45.47 o 
   2   8   1      889.80      848.16     64.02 o 
   3   8   1     3764.60     3515.92     81.36 o 
   4   8   1     2898.32     2900.10     56.06 o 
   5   8   1    13616.15    13331.67    116.37 o 
   6   8   1       40.55       42.34     43.60 o 
   7   8   1       70.88      114.73     45.16 o 
   8   8   1      487.47      547.53     48.14 o 
 -11   9   1        1.34      -25.77    101.86 o 
 -10   9   1       51.47       37.35     96.51 o 
  -9   9   1      559.70      708.55    160.96 o 
  -8   9   1     4241.86     4153.75    598.98 o 
  -7   9   1     8851.68    10323.81    959.82 o 
  -6   9   1     1088.37     1157.99     89.92 o 
  -5   9   1       25.27       58.32     45.87 o 
  -4   9   1     3366.39     3923.70    257.83 o 
  -3   9   1    10952.17    15746.63   3276.61 o 
  -2   9   1    14790.81    15921.06     76.84 o 
  -1   9   1     1618.07     1709.81     94.72 o 
   0   9   1     1479.02     1450.16     42.04 o 
   1   9   1     2427.76     2565.04     84.59 o 
   2   9   1    11750.65    11515.56    452.53 o 
   3   9   1     7245.77     7085.67    114.95 o 
   4   9   1      107.17      100.09     39.80 o 
   5   9   1      906.15      907.72     44.32 o 
   6   9   1      234.39      223.81     66.92 o 
   7   9   1     3665.00     3674.41     91.27 o 
 -10  10   1     5391.44     5125.89    886.42 o 
  -9  10   1     2981.18     2717.01    736.13 o 
  -8  10   1       60.46       55.18     70.57 o 
  -7  10   1     3376.13     4094.88    425.81 o 
  -6  10   1        2.68       24.78     52.19 o 
  -5  10   1    15525.62    17454.72   1134.81 o 
  -4  10   1     2055.85     2206.66    140.79 o 
  -3  10   1        3.05       44.02     52.15 o 
  -2  10   1     3278.25     3412.21     50.79 o 
  -1  10   1      287.93      290.41     58.83 o 
   0  10   1     9289.37     9511.25    467.63 o 
   1  10   1     2088.07     1977.41    106.72 o 
   2  10   1      391.33      443.99     39.68 o 
   3  10   1     2407.63     2224.23     68.80 o 
   4  10   1     1316.61     1513.30     77.18 o 
   5  10   1     5751.58     6102.12    164.00 o 
   6  10   1      202.55      251.71     43.69 o 
  -9  11   1     3168.67     2844.73    812.62 o 
  -8  11   1      877.12      924.58     83.99 o 
  -7  11   1     8628.77    10282.35    595.41 o 
  -6  11   1       14.61       20.31     55.78 o 
  -5  11   1     1296.60     1383.06     75.96 o 
  -4  11   1     3329.18     3703.18    143.62 o 
  -3  11   1     4249.35     4277.57    102.13 o 
  -2  11   1     7044.97     7136.21    201.51 o 
  -1  11   1       61.92      104.15     38.33 o 
   0  11   1     1144.49     1255.58     40.84 o 
   1  11   1     3129.78     3405.13    210.34 o 
   2  11   1     2656.10     2883.27    154.76 o 
   3  11   1     2610.36     2721.51     76.63 o 
   4  11   1       65.80      103.94     45.51 o 
   5  11   1     2557.19     2789.75    117.78 o 
  -9  12   1     1473.91     1133.87    280.57 o 
  -8  12   1        9.17       -4.78     70.49 o 
  -7  12   1     2432.38     2610.90     69.56 o 
  -6  12   1     1482.97     1761.07    139.98 o 
  -5  12   1     4752.46     5540.14    260.13 o 
  -4  12   1     1681.48     1757.96     96.60 o 
  -3  12   1      681.60      831.87     86.96 o 
  -2  12   1     4495.67     4599.48    166.50 o 
  -1  12   1      340.33      372.11     40.34 o 
   0  12   1     6453.37     6846.59    340.67 o 
   1  12   1      665.62      712.25     52.28 o 
   2  12   1       73.12      140.36     40.19 o 
   3  12   1     3622.56     3800.90    208.92 o 
   4  12   1       81.90       73.13     42.83 o 
  -8  13   1      149.10      141.87     76.01 o 
  -7  13   1     1876.26     1822.31     67.78 o 
  -6  13   1      128.64      121.82     58.16 o 
  -5  13   1     1538.17     1638.56     56.57 o 
  -4  13   1     3348.35     3621.70     57.97 o 
  -3  13   1      120.01      193.70     48.22 o 
  -2  13   1      563.42      600.88     54.44 o 
  -1  13   1      118.14      102.31     39.44 o 
   0  13   1     4063.71     4036.39    198.54 o 
   1  13   1     3135.89     3215.03    149.09 o 
   2  13   1      911.71      928.10     55.31 o 
   3  13   1      323.81      351.96     46.64 o 
  -6  14   1     1050.60      989.02     58.51 o 
  -5  14   1      837.12      869.35     55.39 o 
  -4  14   1      303.97      256.98     50.60 o 
  -3  14   1      107.21      100.82     49.82 o 
  -2  14   1     4594.37     4495.28    106.59 o 
  -1  14   1      820.53      779.71     56.46 o 
   0  14   1     1176.67     1094.40     46.63 o 
   1  14   1       80.84       72.70     41.16 o 
   0 -15   2      295.02      288.72     45.27 o 
   1 -15   2       23.07       43.66     48.96 o 
   2 -15   2       15.96       23.39     40.31 o 
   3 -15   2     3620.49     3433.85     53.96 o 
   4 -15   2     2630.21     2509.93     92.42 o 
   5 -15   2      318.93      314.16     60.72 o 
  -2 -14   2       14.57       16.35     43.45 o 
  -1 -14   2      450.37      444.51     40.55 o 
   0 -14   2     1271.79     1253.35     81.76 o 
   1 -14   2     5314.53     5671.78    128.24 o 
   2 -14   2      159.21      196.00     44.03 o 
   3 -14   2        0.67       19.21     44.37 o 
   4 -14   2     1292.14     1263.40     82.98 o 
   5 -14   2     1872.16     2014.24    103.62 o 
   6 -14   2     4022.61     3841.66    136.81 o 
   7 -14   2       22.07       31.06     96.93 o 
  -4 -13   2      407.60      432.68     42.42 o 
  -3 -13   2      139.93      214.81     40.48 o 
  -2 -13   2     2990.59     3164.41    129.26 o 
  -1 -13   2     2930.94     3062.91     81.76 o 
   0 -13   2      301.75      294.49     39.59 o 
   1 -13   2      830.60      786.94     39.92 o 
   2 -13   2       75.72      102.10     47.61 o 
   3 -13   2     5520.74     5490.03     55.55 o 
   4 -13   2     1188.09     1346.51     83.79 o 
   5 -13   2       44.81       42.90     58.15 o 
   6 -13   2     2930.11     3076.96    160.62 o 
   7 -13   2      612.22      567.75    122.69 o 
  -5 -12   2        4.88       10.55     40.60 o 
  -4 -12   2     5227.50     5594.33    175.39 o 
  -3 -12   2      764.48      796.49     40.35 o 
  -2 -12   2       27.23      -10.17     41.89 o 
  -1 -12   2     6660.39     6824.73    205.89 o 
   0 -12   2       19.80       39.95     41.06 o 
   1 -12   2    10388.59    10846.37    201.71 o 
   2 -12   2      935.24      971.67     49.20 o 
   3 -12   2       29.83       75.54     48.46 o 
   4 -12   2     4574.61     4696.31     98.36 o 
   5 -12   2     1349.13     1516.48    128.51 o 
   6 -12   2     5418.45     6108.77    649.31 o 
  -6 -11   2     5471.28     5936.27    175.66 o 
  -5 -11   2       18.61        1.96     40.05 o 
  -4 -11   2      520.19      483.03    103.01 o 
  -3 -11   2     6367.07     6588.71    190.23 o 
  -2 -11   2     1871.06     1972.60     51.20 o 
  -1 -11   2     9487.82     9346.52    106.18 o 
   0 -11   2      508.33      631.57     65.97 o 
   1 -11   2     2172.44     2140.42     84.32 o 
   2 -11   2    10477.93    10556.21    159.82 o 
   3 -11   2     1965.93     1985.19     54.97 o 
   4 -11   2     7446.83     7540.98    119.27 o 
   5 -11   2       95.22      180.43     63.00 o 
   6 -11   2     1949.18     2416.10    340.14 o 
  -7 -10   2        0.30       25.10     47.53 o 
  -6 -10   2     3336.68     3631.02     48.31 o 
  -5 -10   2     2080.05     2255.32     47.85 o 
  -4 -10   2     5459.66     5419.55     66.38 o 
  -3 -10   2     3315.92     3216.19     48.54 o 
  -2 -10   2      235.19      231.26     37.81 o 
  -1 -10   2     9807.30     9938.03    185.85 o 
   0 -10   2     1834.34     1870.79     46.16 o 
   1 -10   2     9014.67     9294.59    144.57 o 
   2 -10   2      326.91      350.32     53.16 o 
   3 -10   2     1266.94     1366.65    105.98 o 
   4 -10   2    14234.88    14158.01    148.95 o 
   5 -10   2     1253.90     1374.39    178.97 o 
   6 -10   2     3206.22     3831.00    713.26 o 
  -8  -9   2     5586.13     5700.43    120.55 o 
  -7  -9   2      203.11      225.27     47.62 o 
  -6  -9   2     1723.68     1772.73     44.87 o 
  -5  -9   2       15.58      -37.09     44.51 o 
  -4  -9   2     1787.92     1822.49     42.93 o 
  -3  -9   2     9052.59     8559.70     76.98 o 
  -2  -9   2     1023.99     1030.15     43.98 o 
  -1  -9   2     2540.55     2310.75     42.65 o 
   0  -9   2      230.19      293.31     46.41 o 
   1  -9   2    12359.09    12704.20    193.81 o 
   2  -9   2     8724.93     9220.09    168.85 o 
   3  -9   2      803.05      849.44     66.25 o 
   4  -9   2      181.85      251.74     60.49 o 
   5  -9   2       50.65       98.23     79.53 o 
  -9  -8   2      813.63      800.54     49.99 o 
  -8  -8   2     1048.61      965.16     47.64 o 
  -7  -8   2        5.60       34.61     43.44 o 
  -6  -8   2     7965.35     8676.10     64.02 o 
  -5  -8   2     8560.95     8619.99    110.64 o 
  -4  -8   2     1953.47     1833.23     63.41 o 
  -3  -8   2        6.34        9.07     37.43 o 
  -2  -8   2       54.17       51.15     37.76 o 
  -1  -8   2    42493.86    39508.48    465.34 o 
   0  -8   2    15312.21    14148.71    127.84 o 
   1  -8   2     7965.77     7607.58     63.11 o 
   2  -8   2      358.57      474.37     49.71 o 
   3  -8   2     2999.25     3001.65    186.46 o 
   4  -8   2    27606.88    31572.00   3543.62 o 
   5  -8   2     4288.94     4904.66    922.31 o 
  -9  -7   2      336.94      429.47     48.19 o 
  -8  -7   2     7963.10     8488.88    124.06 o 
  -7  -7   2      375.06      394.13     42.74 o 
  -6  -7   2      882.10      953.12     42.34 o 
  -5  -7   2     1661.60     1664.90     81.09 o 
  -4  -7   2     3397.83     3299.53     46.98 o 
  -3  -7   2    32176.94    29594.19     87.05 o 
  -2  -7   2      759.73      831.77     48.21 o 
  -1  -7   2     1285.45     1172.82     42.75 o 
   0  -7   2     6009.05     5275.08    111.99 o 
   1  -7   2     7123.20     7079.40     71.32 o 
   2  -7   2    37844.20    36497.62   1768.81 o 
   3  -7   2        2.20       86.79     57.97 o 
   4  -7   2      978.11     1243.62    119.88 o 
 -10  -6   2     3701.61     3810.21    159.41 o 
  -9  -6   2        3.12       63.77     52.83 o 
  -8  -6   2      337.93      412.72     44.07 o 
  -7  -6   2      665.41      729.03     43.55 o 
  -6  -6   2    18052.77    17600.57    537.12 o 
  -5  -6   2    11991.83    11305.55    365.16 o 
  -4  -6   2      963.77      840.96     41.22 o 
  -3  -6   2     3185.05     2921.36     50.63 o 
  -2  -6   2      538.82      538.09     42.45 o 
  -1  -6   2    29663.36    24140.89    138.22 o 
   0  -6   2    17828.77    15762.45    219.99 o 
   1  -6   2      434.26      339.45     49.88 o 
   2  -6   2     6883.51     7188.91    528.89 o 
   3  -6   2      521.29      537.25    111.17 o 
   4  -6   2    45092.75    38508.99    425.81 o 
   8  -6   2      166.90        0.81     35.76 o 
   9  -6   2     9393.48    11668.46    235.98 o 
  10  -6   2     1261.80     1447.95    101.90 o 
  11  -6   2        3.10       12.75     94.83 o 
 -10  -5   2     1343.43     1288.85    116.90 o 
  -9  -5   2        1.93       36.81     50.46 o 
  -8  -5   2    11447.76    11037.77    777.28 o 
  -7  -5   2     5557.15     4925.35    324.75 o 
  -6  -5   2      539.01      494.25     61.59 o 
  -5  -5   2     9944.34     9405.39    178.57 o 
  -4  -5   2      702.77      675.65     41.70 o 
  -3  -5   2    31963.57    27815.58    898.91 o 
  -2  -5   2      451.19      317.13     49.05 o 
  -1  -5   2       65.20       24.81     63.75 o 
   0  -5   2    25236.95    21034.54    444.97 o 
   1  -5   2      584.38      744.94     53.61 o 
   2  -5   2    28892.85    27658.56   2904.44 o 
   3  -5   2       31.97       67.65     82.21 o 
   6  -5   2     5049.58     5526.80    164.00 o 
   7  -5   2    12746.23    14865.88    634.06 o 
   8  -5   2       88.73      122.19     66.37 o 
   9  -5   2     1184.06     1371.19     70.70 o 
  10  -5   2     3551.91     4104.95    219.45 o 
  11  -5   2     1061.28     1244.79    107.74 o 
 -11  -4   2      565.85      532.76     46.75 o 
 -10  -4   2     7815.17     7041.01    503.61 o 
  -9  -4   2       13.75       51.35     65.17 o 
  -8  -4   2      579.82      581.04     53.76 o 
  -7  -4   2     6059.18     5441.92    382.10 o 
  -6  -4   2     1660.99     1717.16    107.80 o 
  -5  -4   2    32142.36    26210.56    614.50 o 
  -4  -4   2      725.86      609.64     42.72 o 
  -3  -4   2     3442.40     2824.11     51.61 o 
  -2  -4   2    12372.49    10847.90     87.90 o 
  -1  -4   2     1166.43      891.28     47.29 o 
   0  -4   2    16068.37    13007.66    356.19 o 
   1  -4   2       53.53      235.56    103.69 o 
   2  -4   2      397.83      499.69     80.48 o 
   5  -4   2    15533.16    17296.04   1224.40 o 
   6  -4   2     3479.41     3848.48     80.81 o 
   7  -4   2     8808.70     9697.94     98.19 o 
   8  -4   2      871.60      978.65     61.92 o 
   9  -4   2     7208.19     7897.35    207.57 o 
  10  -4   2     1244.97     1411.53     98.56 o 
  11  -4   2       34.64       73.62     62.24 o 
 -11  -3   2      134.19      133.99     47.82 o 
 -10  -3   2     2297.67     1986.83     92.69 o 
  -9  -3   2     1193.08     1053.41     92.75 o 
  -8  -3   2     8310.39     7141.51    526.06 o 
  -7  -3   2     2998.66     2514.77    212.50 o 
  -6  -3   2        2.23       31.22     37.57 o 
  -5  -3   2     9660.30     8335.26    177.62 o 
  -4  -3   2     1430.35     1120.79     50.19 o 
  -3  -3   2     6330.15     4911.11     55.13 o 
  -2  -3   2     6792.63     5343.14     59.24 o 
  -1  -3   2    17793.57    14114.24     90.84 o 
   0  -3   2    92990.88    69050.43   2245.76 o 
   1  -3   2      225.53      326.99     67.78 o 
   4  -3   2     8211.70     7834.83    917.73 o 
   5  -3   2    25525.97    23188.50   3320.79 o 
   6  -3   2      550.36      521.73     66.99 o 
   7  -3   2     3735.18     3872.08    501.56 o 
   8  -3   2      391.84      451.42     58.27 o 
   9  -3   2     3396.77     3319.85    398.62 o 
  10  -3   2     6966.20     6995.13    811.61 o 
  11  -3   2      200.09      176.73     64.07 o 
 -11  -2   2       21.43       56.95     54.19 o 
 -10  -2   2     4522.83     3964.32    251.49 o 
  -9  -2   2      265.77      251.48     35.29 o 
  -8  -2   2     2482.17     2060.26    144.22 o 
  -7  -2   2     9690.31     8224.55    500.69 o 
  -6  -2   2      635.53      480.04     57.14 o 
  -5  -2   2     6978.74     5319.70    125.34 o 
  -4  -2   2      495.03      483.58     43.04 o 
  -3  -2   2    23011.50    17131.46    233.82 o 
  -2  -2   2     9579.88     7441.90    116.43 o 
  -1  -2   2     2609.53     1975.67     61.84 o 
   0  -2   2    13228.57     9018.33    106.07 o 
   1  -2   2      743.98      968.84    190.85 o 
   3  -2   2    14912.49    12744.61   1120.18 o 
   4  -2   2    27704.07    24416.63   4129.92 o 
   5  -2   2     3394.69     2898.77    435.59 o 
   6  -2   2       55.24       70.10     46.20 o 
   7  -2   2    10214.14     9385.60   1486.76 o 
   8  -2   2     6581.23     5723.59    935.87 o 
   9  -2   2     4530.08     3971.23    659.35 o 
  10  -2   2      313.55      326.14     58.48 o 
  11  -2   2       30.30       52.74     56.18 o 
 -11  -1   2      248.63      217.99     50.29 o 
 -10  -1   2     5795.33     5352.72    317.47 o 
  -9  -1   2     7631.63     6761.74    314.71 o 
  -8  -1   2     3207.52     2567.77    105.94 o 
  -7  -1   2     2316.38     2000.45     52.95 o 
  -6  -1   2      871.47      787.01     31.68 o 
  -5  -1   2    45539.77    35493.73   1354.12 o 
  -4  -1   2    15831.27    12375.60    395.79 o 
  -3  -1   2    24655.45    17822.72    316.59 o 
  -2  -1   2     4122.81     3227.59     63.06 o 
  -1  -1   2     1613.06     1583.91     64.58 o 
   0  -1   2    52943.82    63136.24    430.33 o 
   1  -1   2    22991.61    22222.02   2476.19 o 
   2  -1   2     5860.79     5980.18    329.88 o 
   3  -1   2      123.94       87.81     48.08 o 
   4  -1   2     1435.14     1413.67    199.34 o 
   5  -1   2    50480.77    41851.38   6207.29 o 
   6  -1   2     1240.66     1156.70    154.55 o 
   7  -1   2     2949.97     2723.42    478.56 o 
   8  -1   2      562.91      504.68     74.13 o 
   9  -1   2      439.62      463.54    108.81 o 
  10  -1   2    12446.91    11507.88   1829.65 o 
  11  -1   2       30.59       61.99     49.63 o 
 -12   0   2     3700.26     3650.63    158.94 o 
 -11   0   2      123.13      204.76     56.95 o 
 -10   0   2     4443.80     4148.64     57.24 o 
  -9   0   2      342.59      324.30     42.52 o 
  -8   0   2      749.36      653.24     44.89 o 
  -7   0   2    32214.81    26885.86   1152.28 o 
  -6   0   2      991.07      921.25     51.68 o 
  -5   0   2     9918.92     8358.68    316.88 o 
  -4   0   2       93.88      108.10     32.67 o 
  -3   0   2    17595.89    13401.57    432.55 o 
  -2   0   2   153743.73    89558.98  41848.01 o 
  -1   0   2       44.58      129.76     33.93 o 
   0   0   2    44274.73    47985.13    201.77 o 
   1   0   2      569.44      637.61     55.16 o 
   2   0   2      648.75      702.76     50.44 o 
   3   0   2    18399.16    16718.40   1084.08 o 
   4   0   2      545.54      494.95     50.74 o 
   5   0   2      579.01      547.94     60.85 o 
   6   0   2     3339.58     3283.75    411.11 o 
   7   0   2     7105.84     6659.91    974.94 o 
   8   0   2     7757.24     7054.16    903.90 o 
   9   0   2       23.05       61.86     43.95 o 
  10   0   2        9.55       40.67     50.73 o 
  11   0   2       40.05       70.42     57.72 o 
 -12   1   2       92.41       79.32     62.61 o 
 -11   1   2      392.73      402.03     58.09 o 
 -10   1   2     8040.62     7675.29    336.16 o 
  -9   1   2     8349.29     7753.35    280.57 o 
  -8   1   2      564.32      521.84     52.00 o 
  -7   1   2      221.95      226.86     46.42 o 
  -6   1   2     1452.85     1353.71     83.04 o 
  -5   1   2    46636.51    39470.33   2622.04 o 
  -4   1   2    46239.80    43619.08   2136.65 o 
  -3   1   2     5908.21     6767.56     79.37 o 
  -2   1   2     1430.41     1977.15     60.81 o 
  -1   1   2     3049.98     3548.98     58.62 o 
   0   1   2    90057.20    92511.88    766.35 o 
   1   1   2     7766.29     7076.10   1643.87 o 
   2   1   2     5803.07     5946.80     64.91 o 
   3   1   2     2969.41     3133.01    125.08 o 
   4   1   2     1993.21     1982.16    138.43 o 
   5   1   2    33557.03    31375.52   3063.50 o 
   6   1   2     5587.05     4918.71    529.49 o 
   7   1   2       47.21       60.53     45.90 o 
   8   1   2     3059.86     2715.26    295.14 o 
   9   1   2      494.40      507.19     52.70 o 
  10   1   2     8730.45     7987.96    955.24 o 
 -12   2   2     5113.80     5012.42    186.53 o 
 -11   2   2     2014.90     2243.77    207.57 o 
 -10   2   2     1848.79     2007.77    134.52 o 
  -9   2   2     1524.09     1555.81    149.63 o 
  -8   2   2        7.66       34.45     45.13 o 
  -7   2   2    26548.37    25678.84   2935.73 o 
  -6   2   2     5108.74     4633.14    369.73 o 
  -5   2   2       60.52      110.88     42.33 o 
  -4   2   2     6168.55     7034.48    187.54 o 
  -3   2   2     3961.54     4412.77    241.58 o 
  -2   2   2    97472.86   110808.55    319.62 o 
  -1   2   2     3699.91     3895.02     80.54 o 
   0   2   2      957.92     1185.12     53.68 o 
   1   2   2     2301.00     2488.83     51.75 o 
   2   2   2     3766.02     3496.25     58.10 o 
   3   2   2    59517.63    55923.16    802.10 o 
   4   2   2      116.33      186.14     47.53 o 
   5   2   2      129.51      105.01     42.42 o 
   6   2   2    13458.25    13168.64   1157.61 o 
   7   2   2     2588.92     2331.11    166.96 o 
   8   2   2    10432.82     9931.14   1131.31 o 
   9   2   2        1.89       64.85     45.78 o 
  10   2   2      933.24      758.37     50.56 o 
 -12   3   2        5.88        7.49     58.85 o 
 -11   3   2     1695.39     1726.28    193.28 o 
 -10   3   2     2077.08     2135.70    240.43 o 
  -9   3   2    15066.83    14613.23   2194.08 o 
  -8   3   2      573.75      540.16     67.60 o 
  -7   3   2       88.81       88.03     36.86 o 
  -6   3   2     6785.80     7439.39    386.89 o 
  -5   3   2     9601.85    11471.92    607.28 o 
  -4   3   2    43283.27    52510.64   3815.21 o 
  -3   3   2        2.36       26.71     37.61 o 
  -2   3   2     3124.93     3611.28    167.91 o 
  -1   3   2    22237.77    24300.14    244.54 o 
   0   3   2    46640.83    50069.76    203.05 o 
   1   3   2    18851.19    19310.22    273.55 o 
   2   3   2      381.16      293.26     45.18 o 
   3   3   2    13052.51    13914.63     87.09 o 
   4   3   2     1453.31     1396.84     45.03 o 
   5   3   2    26785.86    26695.01    665.23 o 
   6   3   2     4138.48     3954.67    236.05 o 
   7   3   2      429.12      333.74     42.52 o 
   8   3   2     6089.92     5758.11    461.42 o 
   9   3   2      316.30      295.75     45.59 o 
  10   3   2     4531.75     3883.07    255.47 o 
 -12   4   2     2623.96     2239.67     65.84 o 
 -11   4   2     1662.31     1603.45    125.34 o 
 -10   4   2       43.21       98.06     51.87 o 
  -9   4   2     6243.03     6441.53   1050.49 o 
  -8   4   2      474.75      456.59     72.37 o 
  -7   4   2    15337.92    16567.66    782.61 o 
  -6   4   2     5173.31     5721.92    362.73 o 
  -5   4   2      161.63      277.02     49.05 o 
  -4   4   2    16831.59    19933.70   1466.24 o 
  -3   4   2      482.27      564.26     42.17 o 
  -2   4   2    32773.18    34060.67    152.86 o 
  -1   4   2    12476.27    12885.99     72.12 o 
   0   4   2    23124.69    25749.27    104.43 o 
   1   4   2    26578.81    28563.81    498.26 o 
   2   4   2      364.16      330.43     45.89 o 
   3   4   2    22840.41    22064.56    465.14 o 
   4   4   2     2151.92     2002.82     60.04 o 
   5   4   2     6066.93     6214.44    238.95 o 
   6   4   2     6171.79     6391.69    151.79 o 
   7   4   2     1316.70     1298.74     54.58 o 
   8   4   2     2531.00     2617.07    221.54 o 
   9   4   2      107.89      132.42     51.66 o 
 -12   5   2      579.87      554.16     58.98 o 
 -11   5   2     3776.77     3731.66    415.22 o 
 -10   5   2     1521.53     1453.09    219.11 o 
  -9   5   2     6847.73     6936.39    586.57 o 
  -8   5   2     2088.56     2102.67    206.22 o 
  -7   5   2     7143.14     7934.91    533.27 o 
  -6   5   2    15948.25    19144.06    569.10 o 
  -5   5   2     7193.42     8438.74    113.07 o 
  -4   5   2    23978.19    26828.27   2241.57 o 
  -3   5   2      315.04      519.43     40.97 o 
  -2   5   2    24028.15    34383.67   7314.10 o 
  -1   5   2    45459.57    46444.61    117.87 o 
   0   5   2    19839.84    21016.75    158.32 o 
   1   5   2    25016.94    26616.41    496.91 o 
   2   5   2      921.31      949.73     51.74 o 
   3   5   2    20742.04    21040.97    453.00 o 
   4   5   2    18357.04    18083.98    227.07 o 
   5   5   2     7484.08     7625.66    201.30 o 
   6   5   2     3548.20     3720.16     64.97 o 
   7   5   2        8.35       78.82     54.09 o 
   8   5   2     5276.13     5352.75    152.73 o 
   9   5   2     1882.78     1751.28     52.49 o 
 -11   6   2     1336.11     1319.98    154.08 o 
 -10   6   2       64.24       70.11     49.84 o 
  -9   6   2     5636.25     6494.98    646.19 o 
  -8   6   2     6528.89     6805.13    725.47 o 
  -7   6   2     6888.25     7228.77    127.77 o 
  -6   6   2       62.33      180.79     51.63 o 
  -5   6   2       11.46       21.13     42.38 o 
  -4   6   2    39384.20    43147.99   2564.84 o 
  -3   6   2     3115.91     3390.62    256.28 o 
  -2   6   2    21793.46    22475.48    225.25 o 
  -1   6   2     1973.66     1933.49     48.23 o 
   0   6   2      469.59      663.84     45.43 o 
   1   6   2    50510.25    52092.63   1038.41 o 
   2   6   2      142.25      173.43     39.05 o 
   3   6   2     6839.10     6594.73    293.32 o 
   4   6   2       15.46       29.13     39.79 o 
   5   6   2      706.46      776.31     42.41 o 
   6   6   2    11647.82    11784.50    188.15 o 
   7   6   2      296.80      405.80     44.55 o 
   8   6   2     2191.13     2234.56     51.47 o 
 -11   7   2     7292.51     5784.99    188.08 o 
 -10   7   2      129.36      164.01     71.11 o 
  -9   7   2     6125.35     3947.50    139.50 o 
  -8   7   2      949.86     1003.21    123.45 o 
  -7   7   2     1644.62     1796.13     60.58 o 
  -6   7   2    13254.38    16147.65   1892.06 o 
  -5   7   2        2.53        2.75     42.77 o 
  -4   7   2     2910.46     3048.83    185.25 o 
  -3   7   2       15.91        7.83     58.96 o 
  -2   7   2     3157.74     3344.17     57.74 o 
  -1   7   2    25355.72    27033.50    102.13 o 
   0   7   2     6612.61     7136.57    164.67 o 
   1   7   2     5092.50     5326.98    230.31 o 
   2   7   2      228.35      211.60     38.77 o 
   3   7   2     8910.78     8867.10    178.84 o 
   4   7   2     9340.78     9204.05    208.92 o 
   5   7   2       47.44      116.21     63.01 o 
   6   7   2       41.10       63.76     64.42 o 
   7   7   2       85.30      120.01     44.66 o 
   8   7   2     3581.66     3420.57     58.22 o 
 -11   8   2       54.42      102.40     60.05 o 
 -10   8   2      144.05      156.37     71.49 o 
  -9   8   2     7922.97     7980.59   1721.66 o 
  -8   8   2     6701.82     6857.93    282.93 o 
  -7   8   2     2030.37     2412.97    216.55 o 
  -6   8   2      769.87      975.71     70.50 o 
  -5   8   2      673.14      917.24     60.44 o 
  -4   8   2    14615.62    16193.59   1190.87 o 
  -3   8   2     5313.89     5712.53     71.65 o 
  -2   8   2     2131.41     2291.59     46.60 o 
  -1   8   2     2391.01     2364.63     43.31 o 
   0   8   2       88.04      139.04     46.55 o 
   1   8   2    22611.67    23683.79    499.95 o 
   2   8   2     3777.40     3895.65    103.76 o 
   3   8   2       31.43       59.18     68.00 o 
   4   8   2      331.70      408.09     46.62 o 
   5   8   2     1330.65     1355.99     37.54 o 
   6   8   2     9238.51     9192.10    104.49 o 
   7   8   2      207.65      254.32     46.20 o 
 -11   9   2     4999.38     4672.03    385.08 o 
 -10   9   2     1138.72     1065.51    279.42 o 
  -9   9   2      379.54      368.55     91.07 o 
  -8   9   2      696.73      843.97     63.41 o 
  -7   9   2      929.15     1099.64    104.16 o 
  -6   9   2    19481.21    22654.39   1658.24 o 
  -5   9   2      175.42      223.87     46.22 o 
  -4   9   2      433.88      458.60     78.66 o 
  -3   9   2     1833.51     1836.19     46.17 o 
  -2   9   2     2232.16     2548.40    132.89 o 
  -1   9   2    16959.55    17227.93    183.02 o 
   0   9   2      174.16      219.38     38.41 o 
   1   9   2      403.18      436.93     70.23 o 
   2   9   2     2456.61     2708.75     51.48 o 
   3   9   2     3071.53     3161.72    175.94 o 
   4   9   2    11658.76    12503.88    459.67 o 
   5   9   2      203.98      263.39     42.02 o 
   6   9   2      110.39      105.46     43.64 o 
 -10  10   2      683.45      614.28    157.86 o 
  -9  10   2     2782.02     2624.24    565.18 o 
  -8  10   2     3522.65     3860.81     73.79 o 
  -7  10   2        0.14       48.30     53.39 o 
  -6  10   2      678.87      820.29     83.31 o 
  -5  10   2     2105.53     2482.62    195.16 o 
  -4  10   2     8796.25     9346.09    625.36 o 
  -3  10   2     6663.42     6563.05    209.27 o 
  -2  10   2      153.21      163.64     42.40 o 
  -1  10   2      986.24     1127.96     43.60 o 
   0  10   2     1432.59     1435.45     47.50 o 
   1  10   2    11133.43    11791.19    411.37 o 
   2  10   2     2809.89     2979.51    125.41 o 
   3  10   2       13.36       51.64     57.41 o 
   4  10   2     2718.82     2817.53    158.87 o 
   5  10   2      289.52      313.72     42.96 o 
   6  10   2     4488.53     4778.52    192.13 o 
  -9  11   2        0.69       26.16     66.54 o 
  -8  11   2     2168.04     2352.63     73.55 o 
  -7  11   2       68.30      123.84     53.00 o 
  -6  11   2     7887.23     9303.67    701.38 o 
  -5  11   2      247.40      248.73     44.18 o 
  -4  11   2      209.23      201.52     47.22 o 
  -3  11   2     5039.48     5323.39    193.54 o 
  -2  11   2      807.17      866.83     43.54 o 
  -1  11   2     7428.93     7339.74    191.93 o 
   0  11   2       99.42      125.64     39.25 o 
   1  11   2     1346.76     1429.69     86.01 o 
   2  11   2     2777.14     2934.61    185.38 o 
   3  11   2     1136.19     1248.61     54.51 o 
   4  11   2     3976.97     4238.44    224.04 o 
   5  11   2       31.71       54.74     43.67 o 
  -9  12   2      953.65      800.09    126.96 o 
  -8  12   2     3113.11     3028.78     77.85 o 
  -7  12   2       77.80       85.18     54.56 o 
  -6  12   2     1394.94     1544.98     84.79 o 
  -5  12   2     4540.59     5224.69    303.84 o 
  -4  12   2     2985.72     3169.53     75.48 o 
  -3  12   2     4826.15     4970.20     57.83 o 
  -2  12   2       34.95       38.09     41.58 o 
  -1  12   2     3519.01     3677.73    191.45 o 
   0  12   2     3536.35     3634.98    232.94 o 
   1  12   2     3408.41     3697.29    145.65 o 
   2  12   2     2320.69     2376.36     45.77 o 
   3  12   2      278.71      287.31     42.75 o 
  -7  13   2      736.80      712.44     57.47 o 
  -6  13   2     3337.34     3328.40     77.04 o 
  -5  13   2     1047.25     1012.79     53.78 o 
  -4  13   2       27.26       67.86     43.22 o 
  -3  13   2     3812.24     3858.05     82.57 o 
  -2  13   2       84.17      109.83     61.93 o 
  -1  13   2     3875.23     3757.94    205.55 o 
   0  13   2      194.45      229.65     45.79 o 
   1  13   2       30.07       41.26     43.92 o 
   2  13   2     3715.50     3530.34    129.86 o 
  -6  14   2     1764.31     1522.54     58.37 o 
  -5  14   2     3492.92     3163.42     60.81 o 
  -4  14   2       31.60       31.96     55.46 o 
  -3  14   2      860.93      756.36     64.49 o 
  -2  14   2       67.28       40.57     44.83 o 
  -1  14   2     1399.99     1313.66     47.72 o 
   0  14   2     1624.56     1535.82     47.48 o 
  -1 -15   3     1870.41     1749.93     47.74 o 
   0 -15   3     4145.04     4160.96    210.75 o 
   1 -15   3       65.23       84.87     40.27 o 
   2 -15   3      105.62      136.04     40.39 o 
   3 -15   3      429.13      392.11     52.13 o 
   4 -15   3     1804.96     1729.54     89.45 o 
   5 -15   3     2636.72     2464.69     70.97 o 
  -3 -14   3     4687.95     4772.95    133.57 o 
  -2 -14   3     2604.15     2711.92     74.07 o 
  -1 -14   3      330.72      367.10     40.49 o 
   0 -14   3      320.00      316.56     47.63 o 
   1 -14   3        0.39       36.17     41.85 o 
   2 -14   3     6850.99     7085.57     68.27 o 
   3 -14   3     2091.71     2162.63     60.51 o 
   4 -14   3      463.07      545.08     95.38 o 
   5 -14   3      134.16      175.45     59.06 o 
   6 -14   3      274.96      239.88     83.68 o 
  -4 -13   3      556.67      593.54     42.52 o 
  -3 -13   3        0.55      140.68     70.43 o 
  -2 -13   3      703.57      792.26     40.09 o 
  -1 -13   3      583.15      621.73     39.18 o 
   0 -13   3     9899.33    10242.28    147.74 o 
   1 -13   3      419.74      415.51     43.03 o 
   2 -13   3       39.59       39.55     46.68 o 
   3 -13   3     1036.67     1064.73     45.28 o 
   4 -13   3     1198.23     1224.40     85.54 o 
   5 -13   3     6295.19     6895.10    661.92 o 
   6 -13   3       67.23       95.41     87.19 o 
  -6 -12   3      191.58      188.14     44.02 o 
  -5 -12   3      189.41      230.18     50.13 o 
  -4 -12   3      531.36      622.49     40.55 o 
  -3 -12   3     1218.03     1247.22     60.04 o 
  -2 -12   3     3764.10     3974.12    108.54 o 
  -1 -12   3      698.51      675.09     39.15 o 
   0 -12   3     2011.12     2177.94     42.84 o 
   1 -12   3       81.96      126.49     42.14 o 
   2 -12   3     5339.67     5577.81     90.40 o 
   3 -12   3     2370.26     2525.21     79.61 o 
   4 -12   3      915.42      926.36     94.31 o 
   5 -12   3     2474.10     2592.60    338.58 o 
   6 -12   3       47.59       58.26    106.26 o 
  -7 -11   3     2008.71     2268.77     89.85 o 
  -6 -11   3       23.91       55.77     41.36 o 
  -5 -11   3     7430.76     7934.80    143.35 o 
  -4 -11   3      629.77      629.67     43.27 o 
  -3 -11   3      109.23      141.21     38.47 o 
  -2 -11   3     2388.34     2270.72     42.64 o 
  -1 -11   3      237.16      247.03     38.20 o 
   0 -11   3    10498.70     9927.13    137.22 o 
   1 -11   3       17.71       34.23     37.47 o 
   2 -11   3      490.40      477.36     44.73 o 
   3 -11   3     7422.07     7860.15    424.86 o 
   4 -11   3      407.35      375.62     92.69 o 
   5 -11   3     7656.97     8696.13   1555.97 o 
  -7 -10   3     2473.01     2692.18     58.29 o 
  -6 -10   3        0.55       44.96     44.97 o 
  -5 -10   3     2014.16     2097.29     54.98 o 
  -4 -10   3     7277.90     7613.33     53.47 o 
  -3 -10   3     2851.14     2735.80     44.63 o 
  -2 -10   3     4176.96     3839.33     46.02 o 
  -1 -10   3      615.55      641.12     43.38 o 
   0 -10   3     8931.90     8830.83    116.77 o 
   1 -10   3    13995.88    13502.71     72.15 o 
   2 -10   3     7396.19     7208.39    149.09 o 
   3 -10   3     4834.31     4690.35    419.94 o 
   4 -10   3      249.59      245.01     93.50 o 
   5 -10   3    11594.21    13187.51   2894.71 o 
  -8  -9   3        1.49        7.47     48.52 o 
  -7  -9   3     1559.68     1697.63     45.55 o 
  -6  -9   3      325.10      386.19     40.95 o 
  -5  -9   3     4989.84     4959.92     49.92 o 
  -4  -9   3       42.73       60.95     38.97 o 
  -3  -9   3       14.17       32.30     37.73 o 
  -2  -9   3    20380.96    19696.45     73.27 o 
  -1  -9   3     2636.69     2717.88     47.87 o 
   0  -9   3     7090.32     6289.94     57.20 o 
   1  -9   3      897.22      943.74     48.08 o 
   2  -9   3     3096.35     2923.22    124.46 o 
   3  -9   3    22651.36    23131.69   2537.92 o 
   4  -9   3      210.35      237.27     68.55 o 
   5  -9   3     7044.15     7874.76   2435.52 o 
  -9  -8   3     5218.24     5355.96     58.31 o 
  -8  -8   3       72.22      169.73     45.50 o 
  -7  -8   3     2809.02     3057.20     47.59 o 
  -6  -8   3      848.89      894.47     42.85 o 
  -5  -8   3     3070.01     2985.46    111.78 o 
  -4  -8   3    16324.68    15463.51    527.67 o 
  -3  -8   3      396.00      403.37     38.73 o 
  -2  -8   3     3233.50     2952.86    119.20 o 
  -1  -8   3      853.35      847.90     45.47 o 
   0  -8   3    23798.85    21223.25    588.60 o 
   1  -8   3    31271.06    28652.44   1163.15 o 
   2  -8   3      993.05      896.98     76.56 o 
   3  -8   3      707.41      717.39     96.13 o 
   4  -8   3      241.17      227.15     74.74 o 
  -9  -7   3      134.54      155.47     46.68 o 
  -8  -7   3      401.13      442.09     44.90 o 
  -7  -7   3     8966.54     9302.26    225.79 o 
  -6  -7   3    12660.09    12324.74    266.53 o 
  -5  -7   3     5577.04     5092.58    175.19 o 
  -4  -7   3      253.45      267.12     38.35 o 
  -3  -7   3      861.95      829.28     40.02 o 
  -2  -7   3    22953.85    21342.02    172.70 o 
  -1  -7   3     9443.28     8130.53    209.73 o 
   0  -7   3     4544.32     4202.61    158.32 o 
   1  -7   3      914.42      788.48     48.38 o 
   2  -7   3     1904.10     1800.75    227.95 o 
   3  -7   3    38519.91    36112.78   6867.99 o 
 -10  -6   3       71.67      104.09     48.85 o 
  -9  -6   3     8650.64     8821.63    694.97 o 
  -8  -6   3     1159.77     1247.80     45.61 o 
  -7  -6   3      279.88      280.39     40.72 o 
  -6  -6   3     2517.27     2528.09     74.61 o 
  -5  -6   3     3487.91     3263.81     51.54 o 
  -4  -6   3    33965.69    29231.66    889.60 o 
  -3  -6   3     2262.51     2128.66     53.06 o 
  -2  -6   3      966.99      894.73     43.40 o 
  -1  -6   3      972.86     1086.20     54.64 o 
   0  -6   3    10596.18     8451.84    386.61 o 
   1  -6   3    25804.87    22045.52   1745.06 o 
   2  -6   3      343.06      248.80     62.98 o 
   3  -6   3      161.63      101.46    134.24 o 
 -10  -5   3       58.17       78.18     47.18 o 
  -9  -5   3      391.91      445.35     69.55 o 
  -8  -5   3      804.29      837.26     75.96 o 
  -7  -5   3     9220.09     8214.40    391.74 o 
  -6  -5   3     9506.36     8470.72    286.43 o 
  -5  -5   3       85.13      131.63     39.24 o 
  -4  -5   3     5131.17     4639.33    119.40 o 
  -3  -5   3      153.28      166.22     42.59 o 
  -2  -5   3    20648.30    16567.33    377.85 o 
  -1  -5   3     8515.17     6440.15    102.74 o 
   0  -5   3       32.82       73.86     44.03 o 
   1  -5   3    11809.64     9667.51    719.39 o 
   2  -5   3       48.56      103.08     73.46 o 
   7  -5   3       41.79       48.15     76.44 o 
   8  -5   3    12805.33    14400.83    626.57 o 
   9  -5   3      877.72     1106.06     83.31 o 
  10  -5   3       88.65      120.67     71.31 o 
  11  -5   3     2716.48     2875.79    254.52 o 
 -11  -4   3     1786.62     1619.15    106.81 o 
 -10  -4   3       58.82       86.14     35.63 o 
  -9  -4   3    11332.61    10736.98   1030.19 o 
  -8  -4   3     1683.54     1482.98     52.15 o 
  -7  -4   3      258.00      317.10     39.61 o 
  -6  -4   3     9084.82     7541.49    441.39 o 
  -5  -4   3      195.18      216.10     38.52 o 
  -4  -4   3    25556.25    19584.32    674.06 o 
  -3  -4   3     1454.77     1062.09     44.60 o 
  -2  -4   3      195.70      221.09     59.84 o 
  -1  -4   3    11730.35     9354.49     71.35 o 
   0  -4   3    12814.97     9846.39    167.78 o 
   1  -4   3    58105.42    43630.68   3157.41 o 
   2  -4   3      544.59      762.40    131.41 o 
   5  -4   3     9461.20    10077.52    132.07 o 
   6  -4   3    16590.01    17385.85   1473.67 o 
   7  -4   3        1.35      -11.56     56.96 o 
   8  -4   3     4457.20     4752.96    459.67 o 
   9  -4   3     5272.08     5848.27    553.24 o 
  10  -4   3     2342.15     2716.30    285.08 o 
  11  -4   3     2386.87     2700.92    304.85 o 
 -11  -3   3     4417.85     3853.61    162.04 o 
 -10  -3   3        0.49       32.40     37.41 o 
  -9  -3   3     1351.07     1213.39     98.75 o 
  -8  -3   3    10046.34     8854.55    668.13 o 
  -7  -3   3     6509.66     5300.55    388.57 o 
  -6  -3   3    17200.01    14319.75    701.85 o 
  -5  -3   3      244.92      167.10     38.80 o 
  -4  -3   3     6853.37     5864.28    131.69 o 
  -3  -3   3    23569.17    17251.12    148.14 o 
  -2  -3   3    11690.01     8581.94    104.69 o 
  -1  -3   3     7076.64     5014.93    118.46 o 
   0  -3   3     9697.23     7048.24    173.84 o 
   1  -3   3     7851.57     7084.10   1950.48 o 
   2  -3   3    20881.81    19689.35   2524.90 o 
   3  -3   3     8155.97     7848.20   1618.57 o 
   4  -3   3    26538.41    25426.41   2939.50 o 
   5  -3   3      783.36      916.86    165.95 o 
   6  -3   3    11947.03    11741.29   2133.63 o 
   7  -3   3     3495.80     3095.88    574.29 o 
   8  -3   3     3176.67     3070.25    587.38 o 
   9  -3   3     1742.21     1815.62    308.90 o 
  10  -3   3       76.13      115.05     51.23 o 
  11  -3   3     3154.68     3344.20    467.17 o 
 -11  -2   3     4045.25     3699.35    244.21 o 
 -10  -2   3      996.07      992.67     54.38 o 
  -9  -2   3     4097.32     3612.40    185.09 o 
  -8  -2   3     1909.89     1399.82    242.03 o 
  -7  -2   3      212.81      185.51     31.21 o 
  -6  -2   3    17952.06    14168.28    611.25 o 
  -5  -2   3     4561.39     3697.39    110.57 o 
  -4  -2   3    36094.67    26482.04    460.49 o 
  -3  -2   3     1893.15     1365.97     47.15 o 
  -2  -2   3      536.94      411.97     46.63 o 
  -1  -2   3    99352.80    70767.76    686.28 o 
   0  -2   3     9752.32    11296.12   1631.93 o 
   1  -2   3    10156.02    11417.75    398.96 o 
   2  -2   3     3604.02     3724.08    318.61 o 
   3  -2   3     3861.50     3843.96    518.10 o 
   4  -2   3    20734.22    19367.02   3271.82 o 
   5  -2   3      152.59      132.17     52.73 o 
   6  -2   3     7023.56     6003.15   1198.23 o 
   7  -2   3      153.80      176.10     46.37 o 
   8  -2   3     2019.62     1933.69    366.44 o 
   9  -2   3     5871.11     5841.66   1187.03 o 
  10  -2   3       29.56       82.08     48.23 o 
  11  -2   3      635.68      586.48    125.81 o 
 -12  -1   3       21.90       45.23     62.37 o 
 -11  -1   3     3367.31     3139.30     79.20 o 
 -10  -1   3      613.43      524.79     66.72 o 
  -9  -1   3     1540.48     1398.48     50.19 o 
  -8  -1   3    13748.89    12240.25    320.27 o 
  -7  -1   3       41.04       65.39     31.49 o 
  -6  -1   3     5576.71     4399.82     43.06 o 
  -5  -1   3      502.86      380.35     30.09 o 
  -4  -1   3    10638.31     7878.33     50.41 o 
  -3  -1   3    44808.20    33195.27    140.30 o 
  -2  -1   3    23169.75    18478.49    652.93 o 
  -1  -1   3     7586.26     8039.25   1016.17 o 
   0  -1   3      371.04      441.17     46.33 o 
   1  -1   3    17800.29    17306.82   1321.77 o 
   2  -1   3     4037.51     4053.63    274.75 o 
   3  -1   3      102.42      130.43     39.29 o 
   4  -1   3       52.52      105.82     45.22 o 
   5  -1   3      121.07      103.25     46.87 o 
   6  -1   3    29580.66    26911.94   4548.44 o 
   7  -1   3     7135.33     6926.06   1344.21 o 
   8  -1   3     2208.31     2184.32    359.96 o 
   9  -1   3      169.74      154.90     57.81 o 
  10  -1   3        7.21       30.56     52.85 o 
  11  -1   3     5148.56     4690.86    926.49 o 
 -12   0   3      221.57      195.67     62.03 o 
 -11   0   3     5505.53     5405.59     66.79 o 
 -10   0   3     7534.13     7132.23     67.85 o 
  -9   0   3     4981.80     4745.60     55.02 o 
  -8   0   3      704.26      634.44     45.36 o 
  -7   0   3     1598.09     1538.45     44.51 o 
  -6   0   3    33509.63    26121.67    727.49 o 
  -5   0   3    23786.44    18873.91    753.26 o 
  -4   0   3     1426.39     1349.02     51.27 o 
  -3   0   3      708.49      607.72     52.27 o 
  -2   0   3      229.80      179.83     39.55 o 
  -1   0   3    84408.70    99151.92    914.22 o 
   0   0   3    10093.47    11487.94    123.31 o 
   1   0   3     3057.14     3053.81     56.16 o 
   2   0   3      113.98      185.18     47.07 o 
   3   0   3      681.58      629.28     48.76 o 
   4   0   3    18922.09    17673.14   1666.00 o 
   5   0   3     3215.50     3461.74    496.44 o 
   6   0   3     1747.45     1479.58    202.38 o 
   7   0   3     1344.83     1319.52    160.15 o 
   8   0   3     2117.12     2002.27    259.85 o 
   9   0   3    13114.66    12713.19   2105.24 o 
  10   0   3       31.43       68.88     54.61 o 
 -12   1   3      375.51      404.01     63.36 o 
 -11   1   3      668.20      718.13     59.80 o 
 -10   1   3       67.19       94.06     47.95 o 
  -9   1   3     3091.74     2916.10    202.38 o 
  -8   1   3    19677.83    18527.92    857.69 o 
  -7   1   3      165.22      323.21    174.04 o 
  -6   1   3     7553.13     6452.91    510.00 o 
  -5   1   3    12188.35    12398.37    281.60 o 
  -4   1   3     9414.23    10520.93    134.14 o 
  -3   1   3    28040.18    34304.33   1386.58 o 
  -2   1   3     3170.42     2945.76   1760.65 o 
  -1   1   3      691.57      836.05     47.47 o 
   0   1   3    27749.03    31606.34    458.39 o 
   1   1   3    12651.49    11269.73   6289.25 o 
   2   1   3    50494.68    52406.77    656.05 o 
   3   1   3     2281.20     2740.25    142.61 o 
   4   1   3      450.83      443.38     46.37 o 
   5   1   3      918.99      996.99    105.58 o 
   6   1   3     8007.11     7526.09    835.49 o 
   7   1   3    10325.15     9562.73   1163.01 o 
   8   1   3        4.45       41.69     44.72 o 
   9   1   3      281.66      273.52     50.01 o 
  10   1   3      169.38      205.17     56.07 o 
 -12   2   3      129.98      164.38     60.38 o 
 -11   2   3     4132.53     4140.32    404.49 o 
 -10   2   3     6197.51     6180.41    804.40 o 
  -9   2   3      163.65      194.55     53.47 o 
  -8   2   3     4127.27     4131.22    379.60 o 
  -7   2   3       28.26       76.22     46.89 o 
  -6   2   3    39693.45    39360.76    532.80 o 
  -5   2   3    15577.22    16273.11     89.39 o 
  -4   2   3     4829.51     5895.31    260.80 o 
  -3   2   3    14410.05    17527.73    895.60 o 
  -2   2   3      231.02      284.41     35.12 o 
  -1   2   3    57304.81    61356.05   2461.02 o 
   0   2   3    31494.86    32940.94    344.32 o 
   1   2   3     6331.62     6910.69     60.77 o 
   2   2   3    15954.20    17513.09    115.97 o 
   3   2   3     1505.42     1611.97     49.26 o 
   4   2   3    64003.39    61573.24   1112.01 o 
   5   2   3     2791.39     2722.66    112.25 o 
   6   2   3     2751.87     2951.09    220.93 o 
   7   2   3     3102.52     3147.01    320.17 o 
   8   2   3       51.96       78.12     48.38 o 
   9   2   3     8768.63     8316.17   1002.39 o 
  10   2   3      868.42      796.24     77.98 o 
 -12   3   3      803.69      804.78     59.91 o 
 -11   3   3      111.28      141.86     46.41 o 
 -10   3   3     2085.74     2292.11    299.52 o 
  -9   3   3      132.18      135.47     41.76 o 
  -8   3   3    23534.95    23732.90   1373.69 o 
  -7   3   3      871.70      998.37     36.22 o 
  -6   3   3      272.54      285.46     49.02 o 
  -5   3   3    23142.52    28928.61    496.44 o 
  -4   3   3     6661.44     8343.83    543.26 o 
  -3   3   3    39327.88    44235.47   1702.83 o 
  -2   3   3      228.75      364.91     38.26 o 
  -1   3   3      422.83      767.45    254.19 o 
   0   3   3    47776.47    49040.49    161.63 o 
   1   3   3    18530.01    20364.76    220.06 o 
   2   3   3    34775.55    35665.26    166.70 o 
   3   3   3        4.57       51.29     46.21 o 
   4   3   3     1221.74     1342.68     44.63 o 
   5   3   3    20814.25    20985.81    536.37 o 
   6   3   3     4336.70     4490.25    246.36 o 
   7   3   3     7834.46     7638.56    401.73 o 
   8   3   3      190.50      222.77     44.78 o 
   9   3   3      652.90      537.45     91.95 o 
  10   3   3     1928.05     1878.97    198.26 o 
 -12   4   3     1623.45     1486.48    120.21 o 
 -11   4   3     2544.39     2465.16    429.25 o 
 -10   4   3     8343.71     8394.42   1097.78 o 
  -9   4   3      216.61      265.25     51.98 o 
  -8   4   3      417.45      546.00     41.36 o 
  -7   4   3    11223.53    12074.76    588.73 o 
  -6   4   3     6562.10     7617.21     76.36 o 
  -5   4   3    28700.43    35130.83   3175.42 o 
  -4   4   3      167.38      181.90     45.33 o 
  -3   4   3     2523.01     2707.39    132.02 o 
  -2   4   3    14359.44    16105.04    707.12 o 
  -1   4   3    35887.77    36017.90    139.98 o 
   0   4   3    64381.86    66128.10    563.02 o 
   1   4   3     2331.55     2512.50     50.28 o 
   2   4   3     5314.69     5487.91     91.55 o 
   3   4   3     1702.60     1723.15     43.98 o 
   4   4   3    11398.74    12129.68     97.41 o 
   5   4   3     5564.17     5471.69     55.03 o 
   6   4   3      175.00      179.56     52.89 o 
   7   4   3     6378.28     6692.15    256.02 o 
   8   4   3      402.48      368.55     46.52 o 
   9   4   3     2964.60     2731.52    201.57 o 
 -12   5   3     1199.94     1109.74    109.56 o 
 -11   5   3       20.73       15.47     59.83 o 
 -10   5   3     4939.89     4851.82    803.65 o 
  -9   5   3       75.74      123.36     40.97 o 
  -8   5   3     9124.04     9328.57    502.31 o 
  -7   5   3     1938.03     2113.40     57.01 o 
  -6   5   3      193.98      182.19     46.33 o 
  -5   5   3    24047.06    32354.73    163.52 o 
  -4   5   3     1627.78     2029.68    152.39 o 
  -3   5   3    13906.91    15319.45    948.69 o 
  -2   5   3     4816.71     5376.45     80.14 o 
  -1   5   3     4442.25     4515.69     50.79 o 
   0   5   3    37650.27    39420.06    278.95 o 
   1   5   3       10.73       86.11     41.16 o 
   2   5   3     6514.29     6339.54    221.88 o 
   3   5   3      789.04      720.18     41.59 o 
   4   5   3     3993.16     4055.47     49.84 o 
   5   5   3     6899.78     6779.76     74.55 o 
   6   5   3      348.70      394.56     47.06 o 
   7   5   3      715.04      776.70     46.35 o 
   8   5   3       25.65        6.02     52.64 o 
   9   5   3     2089.39     2004.88     78.86 o 
 -12   6   3     2998.62     2668.98    197.32 o 
 -11   6   3      166.82      187.22     62.46 o 
 -10   6   3     3175.88     3192.66    311.92 o 
  -9   6   3       15.67       70.48     52.31 o 
  -8   6   3     3019.80     3421.37    253.92 o 
  -7   6   3     8797.99    10072.36    126.96 o 
  -6   6   3     4309.57     5845.24    289.00 o 
  -5   6   3     4760.02     5432.21    339.79 o 
  -4   6   3      788.54      895.32     40.41 o 
  -3   6   3    25577.46    28217.11   2204.27 o 
  -2   6   3    19135.88    26382.63   6220.58 o 
  -1   6   3     9144.49     8937.69     56.90 o 
   0   6   3     1679.41     1871.08     72.52 o 
   1   6   3      383.66      498.00     39.16 o 
   2   6   3    16869.53    17784.95    384.19 o 
   3   6   3     7150.32     7626.97    112.19 o 
   4   6   3     5250.97     5334.72    110.64 o 
   5   6   3      326.92      347.82     42.10 o 
   6   6   3       33.85       79.84     42.56 o 
   7   6   3     6877.02     6867.45     58.14 o 
   8   6   3     2076.71     2173.38     57.03 o 
 -11   7   3       23.62       21.89     67.35 o 
 -10   7   3     6764.80     6442.17   1561.57 o 
  -9   7   3     3603.31     3052.71    128.18 o 
  -8   7   3      521.94      685.05    114.35 o 
  -7   7   3      999.46     1036.72     46.95 o 
  -6   7   3      727.75      842.81     85.74 o 
  -5   7   3    18625.78    22303.69   1543.29 o 
  -4   7   3     2105.81     2499.10    153.00 o 
  -3   7   3     6235.89     7014.88    401.32 o 
  -2   7   3     1051.28     1031.32     38.17 o 
  -1   7   3     1982.73     2020.45     44.12 o 
   0   7   3    46534.96    48079.34    464.19 o 
   1   7   3     1518.06     1562.02     45.59 o 
   2   7   3     4274.67     4481.49    179.79 o 
   3   7   3     1533.86     1771.61     96.20 o 
   4   7   3     2592.36     2651.81    143.69 o 
   5   7   3    19688.01    19592.05     75.94 o 
   6   7   3       31.70      112.81     63.75 o 
   7   7   3     1248.12     1182.09     52.92 o 
   8   7   3      245.88      296.24     54.48 o 
 -11   8   3      255.91      232.90     48.54 o 
 -10   8   3     1052.50      959.16    226.19 o 
  -9   8   3       73.46       92.96     59.73 o 
  -8   8   3     3240.84     3564.22     61.82 o 
  -7   8   3    16031.74    18119.31   1753.56 o 
  -6   8   3      239.35      275.05     46.11 o 
  -5   8   3      733.41      668.40     43.65 o 
  -4   8   3       55.57      101.44     43.80 o 
  -3   8   3     9202.34     9875.10     80.81 o 
  -2   8   3    12664.90    13445.92    208.32 o 
  -1   8   3        5.52        1.07     40.95 o 
   0   8   3       18.60       68.80     37.78 o 
   1   8   3       17.62       36.22     37.82 o 
   2   8   3     5689.08     5888.33     52.55 o 
   3   8   3    10462.18    10630.59    202.31 o 
   4   8   3       14.27       38.97     41.15 o 
   5   8   3       13.42       30.42     42.50 o 
   6   8   3        7.00      -11.69     44.12 o 
   7   8   3     3542.19     3387.53     60.24 o 
 -11   9   3       21.07       48.81     73.48 o 
 -10   9   3     6423.86     6063.98   1523.25 o 
  -9   9   3     3929.02     4051.42    474.51 o 
  -8   9   3      770.49      851.59     93.70 o 
  -7   9   3      993.72     1183.59     83.92 o 
  -6   9   3     1183.97     1235.65    100.58 o 
  -5   9   3    19497.72    21755.27   1544.50 o 
  -4   9   3     9802.96    10634.71    751.30 o 
  -3   9   3     2385.80     2445.70     58.69 o 
  -2   9   3      357.17      437.14     38.17 o 
  -1   9   3       61.58      128.14     44.65 o 
   0   9   3    15528.01    15601.49    147.81 o 
   1   9   3     5569.22     5416.81     49.83 o 
   2   9   3      990.68      844.72     40.71 o 
   3   9   3     2365.90     2744.74    107.74 o 
   4   9   3      128.81      118.95     42.30 o 
   5   9   3     9134.17     9553.60    175.46 o 
   6   9   3      886.73      915.71     50.13 o 
 -10  10   3       88.61       83.46     64.18 o 
  -9  10   3      696.45      764.01     64.76 o 
  -8  10   3      734.00      852.33     56.18 o 
  -7  10   3    10283.61    11359.06   1034.37 o 
  -6  10   3      123.24      189.12     46.95 o 
  -5  10   3      555.04      623.29     59.97 o 
  -4  10   3     7711.88     8780.69    635.35 o 
  -3  10   3     2432.76     2291.89     59.23 o 
  -2  10   3    14751.00    14701.29    172.29 o 
  -1  10   3      537.04      597.48     56.13 o 
   0  10   3      493.73      511.23     56.33 o 
   1  10   3     3104.71     3007.19     44.12 o 
   2  10   3     3816.74     3887.64    179.17 o 
   3  10   3     6676.82     7239.40    361.93 o 
   4  10   3        4.13       42.27     42.54 o 
   5  10   3      413.96      376.91     44.34 o 
  -9  11   3     5772.75     5393.67    444.77 o 
  -8  11   3       10.81        6.58     54.17 o 
  -7  11   3      267.42      324.78     54.22 o 
  -6  11   3      587.50      620.98     50.68 o 
  -5  11   3     2352.89     2614.08    176.88 o 
  -4  11   3     4308.13     4642.04    292.24 o 
  -3  11   3        4.27        6.08     53.16 o 
  -2  11   3     1461.28     1532.36     45.33 o 
  -1  11   3      706.77      712.80     40.88 o 
   0  11   3     3784.40     3974.61    116.77 o 
   1  11   3     4407.59     4454.07    213.65 o 
   2  11   3      331.05      409.46     40.29 o 
   3  11   3     2425.41     2497.24    183.15 o 
   4  11   3      283.04      259.08     43.75 o 
  -8  12   3       11.66       27.29     55.81 o 
  -7  12   3     4021.76     4031.40    145.91 o 
  -6  12   3     1093.62     1162.13     76.10 o 
  -5  12   3      616.80      686.92     45.33 o 
  -4  12   3     3039.09     3167.16     54.58 o 
  -3  12   3      289.55      315.71     56.94 o 
  -2  12   3     3142.01     3088.78     45.93 o 
  -1  12   3       66.91       67.06     39.15 o 
   0  12   3      901.19     1002.05     90.20 o 
   1  12   3     4296.17     4259.36    148.14 o 
   2  12   3     1120.67     1153.33     63.41 o 
   3  12   3     1074.06      987.26     49.51 o 
  -7  13   3     2355.16     1987.28     60.68 o 
  -6  13   3     2215.78     2002.42     55.79 o 
  -5  13   3     1933.31     1809.20     54.57 o 
  -4  13   3     1122.87     1052.24     42.12 o 
  -3  13   3      109.56      131.54     56.81 o 
  -2  13   3     4593.24     4227.54     48.58 o 
  -1  13   3     2757.91     2545.52    127.03 o 
   0  13   3     1632.14     1592.30     60.85 o 
   1  13   3      170.55      117.29     41.74 o 
  -5  14   3      194.58      170.96     51.73 o 
  -4  14   3     5089.05     4657.31     53.34 o 
  -3  14   3      271.63      296.69     74.88 o 
  -2  14   3     2610.93     2213.87     50.57 o 
  -1 -15   4       21.26       74.48     40.67 o 
   0 -15   4      358.86      385.50     41.52 o 
   1 -15   4     3298.36     3304.20     81.43 o 
   2 -15   4      656.59      665.05     51.26 o 
   3 -15   4      344.78      355.38     52.30 o 
   4 -15   4        9.49      -12.14     99.03 o 
   5 -15   4      365.17      344.96     69.24 o 
  -3 -14   4      289.83      303.40     41.18 o 
  -2 -14   4     1803.29     1769.77     46.91 o 
  -1 -14   4     4483.72     4597.92    121.16 o 
   0 -14   4       21.83       63.21     38.65 o 
   1 -14   4       88.01      142.58     38.77 o 
   2 -14   4      635.10      649.99     49.71 o 
   3 -14   4     3086.32     3195.64     58.63 o 
   4 -14   4     3638.25     3701.54    114.28 o 
   5 -14   4      642.80      665.59     74.24 o 
   6 -14   4       33.03       57.83    107.97 o 
  -5 -13   4       30.26       27.34     80.81 o 
  -4 -13   4     5675.19     5994.85    204.27 o 
  -3 -13   4     1984.52     2086.12     48.57 o 
  -2 -13   4      129.22      152.98     42.41 o 
  -1 -13   4     1964.03     1913.56     75.48 o 
   0 -13   4        1.32       38.61     37.74 o 
   1 -13   4     9514.82     9787.08     60.24 o 
   2 -13   4      625.62      728.27     49.86 o 
   3 -13   4      378.93      396.51     49.85 o 
   4 -13   4     3347.59     3581.74    481.39 o 
   5 -13   4       23.27       48.39     74.63 o 
  -6 -12   4     3821.44     4035.13    118.05 o 
  -5 -12   4      398.77      500.79     42.56 o 
  -4 -12   4       63.19       99.55     40.48 o 
  -3 -12   4     2159.71     2240.60     56.39 o 
  -2 -12   4     1454.77     1390.72     94.45 o 
  -1 -12   4     8160.15     8176.87     54.58 o 
   0 -12   4      286.88      342.42     46.75 o 
   1 -12   4       12.17       46.56     40.76 o 
   2 -12   4     3771.96     3727.61     68.80 o 
   3 -12   4      748.81      778.94     55.68 o 
   4 -12   4     5551.48     6268.74    846.90 o 
   5 -12   4       45.41       79.09     79.00 o 
  -7 -11   4       27.44       16.87     48.07 o 
  -6 -11   4     1123.70     1113.92     44.06 o 
  -5 -11   4     1349.41     1528.42     43.55 o 
  -4 -11   4     1598.11     1602.04     84.46 o 
  -3 -11   4     4741.20     4868.13     65.77 o 
  -2 -11   4       73.52       52.13     41.57 o 
  -1 -11   4     2981.21     2697.89     85.54 o 
   0 -11   4     1509.96     1555.67     45.86 o 
   1 -11   4     4718.96     4260.29     85.61 o 
   2 -11   4     3202.32     3066.71    113.60 o 
   3 -11   4      733.41      754.65     68.07 o 
   4 -11   4     5629.71     4930.93    125.48 o 
   5 -11   4      273.22      270.06    102.11 o 
  -8 -10   4     2470.01     2809.23     51.98 o 
  -7 -10   4      133.44      222.21     43.43 o 
  -6 -10   4     5130.91     5576.53     52.15 o 
  -5 -10   4      222.18      274.75     47.56 o 
  -4 -10   4       23.66       66.15     42.27 o 
  -3 -10   4    11034.80    11104.06     63.72 o 
  -2 -10   4      259.80      307.76     46.83 o 
  -1 -10   4    11767.64    11488.49    145.04 o 
   0 -10   4     2053.06     2040.05     47.38 o 
   1 -10   4     3127.68     3178.07    121.43 o 
   2 -10   4    11523.33    10438.44    597.69 o 
   3 -10   4      538.91      554.75     89.92 o 
   4 -10   4     6025.88     4756.49    142.61 o 
  -8  -9   4     1962.09     2114.45     49.75 o 
  -7  -9   4       46.24       63.72     42.47 o 
  -6  -9   4     3571.93     3735.38     47.45 o 
  -5  -9   4     5352.09     5773.78    212.03 o 
  -4  -9   4     2477.28     2367.71     43.79 o 
  -3  -9   4     3021.05     2889.51     43.60 o 
  -2  -9   4      277.71      321.67     43.11 o 
  -1  -9   4     9659.19     8811.23    124.86 o 
   0  -9   4    17912.23    16948.92    532.80 o 
   1  -9   4     5333.07     4990.37    148.34 o 
   2  -9   4     3523.36     3118.07    245.83 o 
   3  -9   4       97.30      137.14     58.19 o 
   4  -9   4    17039.32    18236.82   5111.53 o 
  -9  -8   4       61.55      104.24     46.97 o 
  -8  -8   4     2746.17     3147.46     73.67 o 
  -7  -8   4     2275.68     2575.71     46.60 o 
  -6  -8   4     2633.44     2643.39     45.55 o 
  -5  -8   4      922.72      931.79     41.51 o 
  -4  -8   4     1342.78     1126.12     44.21 o 
  -3  -8   4    15822.33    14491.30     65.68 o 
  -2  -8   4      343.67      359.89     37.21 o 
  -1  -8   4     5032.08     4498.64    106.18 o 
   0  -8   4       84.64      167.01     44.42 o 
   1  -8   4     4964.96     4059.38    316.93 o 
   2  -8   4    23784.09    20860.09   2187.94 o 
   3  -8   4      963.57     1024.56    236.85 o 
 -10  -7   4     6019.69     6251.72    108.68 o 
  -9  -7   4      239.36      219.61     45.63 o 
  -8  -7   4     1331.53     1475.27     55.99 o 
  -7  -7   4      346.67      449.11     41.93 o 
  -6  -7   4     4382.74     4087.74     56.28 o 
  -5  -7   4    28433.80    26442.86    471.88 o 
  -4  -7   4     1392.00     1196.97     40.88 o 
  -3  -7   4     2126.29     1969.05     60.17 o 
  -2  -7   4     2505.99     2166.55     82.91 o 
  -1  -7   4    15681.08    12717.15    493.47 o 
   0  -7   4    19797.46    16332.58    984.85 o 
   1  -7   4      682.52      719.40     52.52 o 
   2  -7   4      226.62      201.12     53.90 o 
   3  -7   4     3386.32     4235.74    841.57 o 
   8  -7   4        5.65       -0.81     37.91 o 
 -10  -6   4       63.81      118.53     48.17 o 
  -9  -6   4      201.64      234.42     45.48 o 
  -8  -6   4    12496.18    12671.43    690.39 o 
  -7  -6   4     4602.49     4303.57    122.10 o 
  -6  -6   4     4108.65     3718.47     55.72 o 
  -5  -6   4     2047.34     1970.73     84.12 o 
  -4  -6   4     2699.38     2389.28     89.05 o 
  -3  -6   4    42901.20    33806.21    242.86 o 
  -2  -6   4    23645.18    18845.93    468.98 o 
  -1  -6   4     8579.86     6672.71    121.56 o 
   0  -6   4     9426.09     8549.59    375.89 o 
   1  -6   4      488.74      437.11     56.27 o 
   2  -6   4    36352.27    30143.80   3195.25 o 
   7  -6   4    17736.43    21221.51    269.84 o 
 -10  -5   4     9749.78     9367.03    601.24 o 
  -9  -5   4     1536.76     1450.97     96.47 o 
  -8  -5   4      584.03      628.12     44.43 o 
  -7  -5   4     2786.09     2637.22    185.92 o 
  -6  -5   4     2744.29     2341.83    105.51 o 
  -5  -5   4    30032.36    25772.67    912.33 o 
  -4  -5   4       38.30       57.33     38.83 o 
  -3  -5   4      256.98      256.30     70.97 o 
  -2  -5   4    13093.97     9713.89    148.61 o 
  -1  -5   4     7698.42     6122.83    198.87 o 
   0  -5   4    77121.98    56758.77   2129.04 o 
   1  -5   4      746.16      582.09     55.60 o 
   2  -5   4     2156.52     2269.47    485.24 o 
   6  -5   4      752.87      894.80    105.11 o 
   7  -5   4     1074.20     1290.78    132.09 o 
   8  -5   4     3025.13     3506.51    152.26 o 
   9  -5   4     4415.66     5251.27    284.61 o 
  10  -5   4     4101.18     4694.83    334.67 o 
  11  -5   4       14.53       42.37     76.49 o 
 -11  -4   4       10.28       31.29     40.03 o 
 -10  -4   4     1785.48     1654.34    108.68 o 
  -9  -4   4     1786.07     1707.53    114.64 o 
  -8  -4   4     6256.91     5726.14    386.48 o 
  -7  -4   4    13150.51    11652.25    724.52 o 
  -6  -4   4      666.07      610.35     81.16 o 
  -5  -4   4     5695.64     4671.27    166.28 o 
  -4  -4   4     2088.38     1933.46     87.02 o 
  -3  -4   4    10992.75     7971.25     96.60 o 
  -2  -4   4     7126.80     5293.24    148.28 o 
  -1  -4   4        8.08       70.46     38.68 o 
   0  -4   4    33300.69    25910.06    698.62 o 
   1  -4   4     9107.27     7723.03   1455.38 o 
   2  -4   4    35517.42    33450.46   7797.19 o 
   5  -4   4    13382.33    12572.86   2220.59 o 
   6  -4   4     2216.19     2265.96    395.59 o 
   7  -4   4    10305.91    10491.35   1812.18 o 
   8  -4   4      541.94      539.36     95.45 o 
   9  -4   4       59.29      111.10     62.22 o 
  10  -4   4     5332.42     5930.18    857.01 o 
  11  -4   4       28.51       70.46     65.81 o 
 -11  -3   4        2.24       82.72     49.49 o 
 -10  -3   4     9498.99     8680.37    537.24 o 
  -9  -3   4      649.06      513.78     75.60 o 
  -8  -3   4       29.11       30.61     30.87 o 
  -7  -3   4    11487.59    10345.58    595.68 o 
  -6  -3   4      274.88      241.63     37.01 o 
  -5  -3   4    21073.92    16287.41    313.28 o 
  -4  -3   4     4946.03     4014.44     52.04 o 
  -3  -3   4     4465.94     3735.24     94.58 o 
  -2  -3   4    23491.63    16538.91    237.26 o 
  -1  -3   4    12707.32     9369.62    181.60 o 
   0  -3   4    83218.50    71810.96   8524.88 o 
   1  -3   4     5314.09     6331.35    685.53 o 
   2  -3   4    10931.48    12811.35    834.96 o 
   3  -3   4    28342.72    27173.19   2243.08 o 
   4  -3   4     3398.17     3186.73    480.52 o 
   5  -3   4    13323.01    12919.23   2459.60 o 
   6  -3   4        5.04       21.25     49.19 o 
   7  -3   4     7007.66     6778.28   1451.67 o 
   8  -3   4     7556.81     7298.88   1482.03 o 
   9  -3   4     2353.59     2447.17    548.59 o 
  10  -3   4     1434.31     1535.36    332.58 o 
  11  -3   4       42.99       53.72     63.23 o 
 -11  -2   4        3.17       22.90     47.75 o 
 -10  -2   4     1675.28     1645.28    142.35 o 
  -9  -2   4     6461.64     5994.99    249.53 o 
  -8  -2   4     1810.14     1617.58     51.26 o 
  -7  -2   4     8923.01     7291.86    256.12 o 
  -6  -2   4       39.54       66.46     29.71 o 
  -5  -2   4    38188.53    29421.04    701.72 o 
  -4  -2   4    35196.82    26856.48     94.41 o 
  -3  -2   4    10000.49     7362.29     64.27 o 
  -2  -2   4    28586.20    22322.35    459.54 o 
  -1  -2   4      147.01      256.42     55.41 o 
   0  -2   4    60926.16    61473.45  10249.38 o 
   1  -2   4     8379.65     8599.35    917.32 o 
   2  -2   4    28858.06    31195.75   1221.80 o 
   3  -2   4     2176.74     2196.96     93.30 o 
   4  -2   4       13.53       40.33     56.24 o 
   5  -2   4    15587.38    14738.51   2569.63 o 
   6  -2   4     6697.44     6909.46   1339.42 o 
   7  -2   4     4295.42     3863.15    821.60 o 
   8  -2   4      245.40      219.49     83.72 o 
   9  -2   4      194.28      232.41     49.16 o 
  10  -2   4     6011.38     6252.26   1328.09 o 
 -12  -1   4     2485.59     2601.27    145.78 o 
 -11  -1   4      981.24      986.53     96.53 o 
 -10  -1   4     3274.18     3065.25    139.78 o 
  -9  -1   4      639.37      577.61     46.59 o 
  -8  -1   4     2058.66     1801.55    136.14 o 
  -7  -1   4    16234.52    14398.61     77.60 o 
  -6  -1   4      420.30      392.17     31.54 o 
  -5  -1   4    18260.26    14756.38    173.07 o 
  -4  -1   4      182.42      155.07     33.29 o 
  -3  -1   4     5987.24     5430.44    235.26 o 
  -2  -1   4    40004.85    36672.14   7759.49 o 
  -1  -1   4      417.03      485.32     46.29 o 
   0  -1   4    19555.24    20399.98   1516.85 o 
   1  -1   4     3576.06     3616.37    247.04 o 
   2  -1   4     6105.41     6181.87    419.25 o 
   3  -1   4    39058.77    38677.43   1994.86 o 
   4  -1   4        4.81       50.52     38.51 o 
   5  -1   4     4785.53     4741.67    646.87 o 
   6  -1   4      563.90      565.24     93.63 o 
   7  -1   4     4374.95     4268.41    785.78 o 
   8  -1   4    13783.69    13163.58   2614.89 o 
   9  -1   4       31.16       60.57     56.66 o 
  10  -1   4      711.49      723.19    157.52 o 
 -12   0   4     1108.21     1114.24     72.86 o 
 -11   0   4      124.28       73.43     55.55 o 
 -10   0   4     2812.63     2868.75     55.56 o 
  -9   0   4    13338.01    12771.92    412.72 o 
  -8   0   4     1185.67     1087.34     51.13 o 
  -7   0   4     4880.15     4285.20    206.63 o 
  -6   0   4     1550.39     1333.93     74.68 o 
  -5   0   4    36584.65    34065.69    128.38 o 
  -4   0   4    51046.39    50150.11   1271.37 o 
  -3   0   4     1106.66     1023.95     45.65 o 
  -2   0   4     1526.62     1994.10    553.12 o 
  -1   0   4     1397.92     2140.47     49.84 o 
   0   0   4    71067.92    79543.71    244.34 o 
   1   0   4    24613.60    29104.26   2515.73 o 
   2   0   4     2797.49     2491.20     83.65 o 
   3   0   4      193.75      344.13     53.55 o 
   4   0   4      505.92      561.58     47.22 o 
   5   0   4    27450.97    26692.08   2971.29 o 
   6   0   4    10210.83    10290.05   1568.72 o 
   7   0   4     1703.45     1604.68    271.39 o 
   8   0   4      354.09      355.87     71.85 o 
   9   0   4        0.06       16.63     47.70 o 
  10   0   4     6886.03     6565.96   1273.25 o 
 -12   1   4     3992.08     3888.48    132.02 o 
 -11   1   4     4685.28     5228.24    472.63 o 
 -10   1   4     2816.97     2930.64    156.77 o 
  -9   1   4       21.40       28.89     46.62 o 
  -8   1   4      384.33      493.23     45.23 o 
  -7   1   4    31354.09    30841.88   1549.50 o 
  -6   1   4    18696.14    19420.71     92.25 o 
  -5   1   4    22403.25    22619.31    328.53 o 
  -4   1   4     5519.65     6322.07    210.12 o 
  -3   1   4     2774.37     3009.12    124.19 o 
  -2   1   4    38017.72    42498.15   1395.55 o 
  -1   1   4     6855.56     7678.32     61.53 o 
   0   1   4     1816.22     1995.75     61.93 o 
   1   1   4     9076.83    10341.86    173.17 o 
   2   1   4      150.33      221.87     39.25 o 
   3   1   4    39478.62    40239.58   1172.66 o 
   4   1   4     6507.12     6522.76    279.62 o 
   5   1   4     1507.83     1621.37     96.27 o 
   6   1   4      664.62      696.84     99.30 o 
   7   1   4     1896.84     1915.25    269.31 o 
   8   1   4    10697.96    10565.38   1624.51 o 
   9   1   4      574.42      599.13     71.98 o 
  10   1   4       19.44       66.13     49.96 o 
 -12   2   4      781.94      787.48     87.84 o 
 -11   2   4      947.35     1019.43     50.70 o 
 -10   2   4      706.27      669.03     54.41 o 
  -9   2   4    13395.79    13439.87    397.75 o 
  -8   2   4      263.04      367.59     54.71 o 
  -7   2   4       71.04      125.13     36.83 o 
  -6   2   4     1191.37     1233.50     35.75 o 
  -5   2   4    17246.50    18709.49    570.51 o 
  -4   2   4    66711.09    81074.05   4594.45 o 
  -3   2   4       20.45       64.83     34.89 o 
  -2   2   4     3823.02     4196.42    183.29 o 
  -1   2   4     6303.35     6873.30    340.88 o 
   0   2   4    14239.06    15454.72     95.66 o 
   1   2   4    51126.38    53670.86    137.75 o 
   2   2   4      209.30      327.39     46.21 o 
   3   2   4      360.24      529.87     89.65 o 
   4   2   4     6358.34     6976.45    161.63 o 
   5   2   4    13248.55    14627.02    771.47 o 
   6   2   4    16240.15    16117.08    938.03 o 
   7   2   4      596.43      639.45     93.77 o 
   8   2   4     1148.46     1124.28    129.86 o 
   9   2   4      164.38      169.41     46.20 o 
  10   2   4     3037.23     2716.31    528.62 o 
 -12   3   4     3027.17     2577.10    173.17 o 
 -11   3   4     5408.08     5357.14    457.58 o 
 -10   3   4        5.13       -0.22     53.07 o 
  -9   3   4      723.09      781.72     52.44 o 
  -8   3   4      754.61      869.20     39.13 o 
  -7   3   4    16586.59    17271.94    101.25 o 
  -6   3   4     4020.17     4786.54     68.20 o 
  -5   3   4      893.37     1181.40     86.82 o 
  -4   3   4    13681.42    15843.27   1002.66 o 
  -3   3   4     2174.40     2537.29     89.18 o 
  -2   3   4    34334.96    36280.22   1957.23 o 
  -1   3   4     3351.66     3696.69     64.09 o 
   0   3   4        5.84       71.54     37.07 o 
   1   3   4    23701.79    25174.67    198.61 o 
   2   3   4        0.82       35.75     44.92 o 
   3   3   4    23114.93    24309.11    294.06 o 
   4   3   4      902.11      848.54     97.41 o 
   5   3   4      171.61      228.52     42.92 o 
   6   3   4     7004.03     7145.07    307.21 o 
   7   3   4      988.17     1019.58     46.43 o 
   8   3   4    10137.86     9993.54   1063.31 o 
   9   3   4      241.44      304.65     54.93 o 
 -12   4   4       18.09       34.86     54.46 o 
 -11   4   4     3796.11     3717.70    402.40 o 
 -10   4   4      561.33      501.34     53.31 o 
  -9   4   4    13636.73    14117.62    161.35 o 
  -8   4   4     1607.64     1696.89     38.00 o 
  -7   4   4       44.84      118.78     47.60 o 
  -6   4   4     8441.53    10044.32    592.98 o 
  -5   4   4     1145.80     1166.06    103.82 o 
  -4   4   4    28571.67    32764.89   1879.58 o 
  -3   4   4     1346.65     1351.56     89.18 o 
  -2   4   4    13390.58    13884.85    823.83 o 
  -1   4   4    12565.74    13976.59    183.56 o 
   0   4   4    19388.95    19402.78     87.22 o 
   1   4   4    48418.68    52088.41    385.61 o 
   2   4   4      949.28      899.39     42.12 o 
   3   4   4     8263.80     9030.92     71.71 o 
   4   4   4    12017.03    12770.39    153.41 o 
   5   4   4     8307.71     8687.82    213.98 o 
   6   4   4     2959.45     3047.63     50.44 o 
   7   4   4      554.47      538.46     50.73 o 
   8   4   4     2758.81     2885.47    190.51 o 
   9   4   4     3705.66     3170.45    223.63 o 
 -12   5   4     1281.76     1246.43    233.07 o 
 -11   5   4     3623.84     3560.78    529.29 o 
 -10   5   4       45.80       78.06     41.55 o 
  -9   5   4     2516.18     2755.56     63.74 o 
  -8   5   4     2873.13     3133.02    115.29 o 
  -7   5   4     8462.91     9554.94    337.98 o 
  -6   5   4    18832.30    22431.14   2131.20 o 
  -5   5   4        4.62       45.47     54.64 o 
  -4   5   4     6332.87     7384.48    556.69 o 
  -3   5   4     8107.46     8203.67    502.71 o 
  -2   5   4    20658.91    20790.03    106.86 o 
  -1   5   4     7987.91     8781.81    112.52 o 
   0   5   4      566.11      479.81     38.54 o 
   1   5   4    13508.68    13607.10     65.21 o 
   2   5   4     9484.14     9777.26    173.98 o 
   3   5   4    12794.31    13025.32    154.89 o 
   4   5   4     2436.15     2545.99     45.98 o 
   5   5   4        8.68      108.55     55.38 o 
   6   5   4     7049.67     7380.31    312.68 o 
   7   5   4      698.65      705.68     47.72 o 
   8   5   4     2166.73     2213.54     83.31 o 
 -12   6   4      140.28      135.33     56.12 o 
 -11   6   4     3390.49     3135.74    587.04 o 
 -10   6   4      561.92      592.77     42.82 o 
  -9   6   4     4617.27     5008.34    301.55 o 
  -8   6   4      592.18      630.62     51.39 o 
  -7   6   4     4352.50     5769.07    105.64 o 
  -6   6   4    21507.56    27793.29    129.66 o 
  -5   6   4      111.37      223.27     42.55 o 
  -4   6   4    23307.75    25078.40   1575.13 o 
  -3   6   4        6.76       22.10     37.60 o 
  -2   6   4     1119.24     1215.50     61.39 o 
  -1   6   4    24639.50    25734.77     86.22 o 
   0   6   4       63.24      126.86     57.54 o 
   1   6   4     8872.43     9106.38     56.81 o 
   2   6   4       41.72       82.57     39.74 o 
   3   6   4     2980.30     3221.00     50.63 o 
   4   6   4    12259.61    12383.98     62.82 o 
   5   6   4       19.60       24.25     45.70 o 
   6   6   4     3362.78     3514.20     50.59 o 
   7   6   4       20.32       46.23     51.30 o 
   8   6   4     1909.98     1741.59     52.38 o 
 -11   7   4     1987.39     1924.94    191.79 o 
 -10   7   4        3.08       17.78     53.07 o 
  -9   7   4     1676.80     1455.80    103.21 o 
  -8   7   4     4244.77     6706.95   1259.62 o 
  -7   7   4     1219.37     1340.88    125.48 o 
  -6   7   4     3679.70     4146.11    388.57 o 
  -5   7   4       81.74      132.54     43.67 o 
  -4   7   4    20693.89    23799.68   1524.80 o 
  -3   7   4    16701.70    17945.85    939.52 o 
  -2   7   4     3888.63     3951.66     92.96 o 
  -1   7   4     3101.18     3169.49     45.62 o 
   0   7   4       60.93       84.38     41.11 o 
   1   7   4    20717.63    21549.87     92.55 o 
   2   7   4     4214.90     4249.34     77.51 o 
   3   7   4     1682.92     1593.33     69.15 o 
   4   7   4       83.92       97.81     41.82 o 
   5   7   4        2.87       23.66     46.95 o 
   6   7   4     6931.90     7286.18    144.90 o 
   7   7   4     1863.26     1869.76     75.15 o 
 -11   8   4     4724.98     4338.21    506.50 o 
 -10   8   4     4014.43     3952.50    687.01 o 
  -9   8   4     2958.85     3009.30    107.33 o 
  -8   8   4      147.69      196.51     50.42 o 
  -7   8   4       12.04       47.58     46.29 o 
  -6   8   4    11301.23    12190.01    856.01 o 
  -5   8   4     8315.89     9597.52    667.25 o 
  -4   8   4      722.43      791.42     68.20 o 
  -3   8   4      150.79      120.68     35.23 o 
  -2   8   4     1626.77     2441.35    574.16 o 
  -1   8   4    19624.71    20486.74    151.18 o 
   0   8   4     3636.09     3668.46     48.69 o 
   1   8   4     2278.82     2311.13     43.51 o 
   2   8   4       15.42       55.54     39.28 o 
   3   8   4     2222.14     2295.81     64.56 o 
   4   8   4    11242.70    11459.73    407.66 o 
   5   8   4      132.88      219.14     44.03 o 
   6   8   4      397.86      416.90     46.51 o 
 -10   9   4      120.49      163.92     57.24 o 
  -9   9   4     1020.87     1138.92     71.44 o 
  -8   9   4     6527.71     7497.31    535.97 o 
  -7   9   4       17.28       41.02     47.65 o 
  -6   9   4      604.35      697.64     66.11 o 
  -5   9   4      670.89      772.38     73.60 o 
  -4   9   4     3449.23     3619.62    257.90 o 
  -3   9   4    10669.49    11158.83    667.72 o 
  -2   9   4      693.02      869.88    181.07 o 
  -1   9   4       23.43       85.17     45.90 o 
   0   9   4       27.27       76.20     42.13 o 
   1   9   4    10615.79    10746.73    137.49 o 
   2   9   4     4750.04     4726.60     48.67 o 
   3   9   4       97.25      214.42     41.27 o 
   4   9   4      358.46      388.40     43.46 o 
   5   9   4        8.66       51.30     56.53 o 
   6   9   4     4008.38     3929.94     90.27 o 
 -10  10   4     2162.19     2028.15    371.44 o 
  -9  10   4      210.53      219.94     54.56 o 
  -8  10   4      761.48      855.08     98.90 o 
  -7  10   4        8.62       41.54     43.89 o 
  -6  10   4    10442.27    11324.69    835.49 o 
  -5  10   4     1666.35     1922.80     54.71 o 
  -4  10   4        5.89       13.40     40.80 o 
  -3  10   4     1752.36     1734.67     56.66 o 
  -2  10   4        2.43       11.12     41.30 o 
  -1  10   4    15582.84    15647.15    208.59 o 
   0  10   4     3356.29     3501.33     45.03 o 
   1  10   4       87.87       76.75     39.50 o 
   2  10   4     1694.33     1657.96     46.90 o 
   3  10   4      330.48      381.54     42.32 o 
   4  10   4     8590.72     8701.25    359.36 o 
   5  10   4      336.37      263.62     46.79 o 
  -9  11   4      271.51      230.95     65.03 o 
  -8  11   4     5851.36     6009.32    272.41 o 
  -7  11   4       67.00       92.22     49.92 o 
  -6  11   4      148.04      164.64     39.77 o 
  -5  11   4     3584.14     3972.02    234.29 o 
  -4  11   4     2362.09     2526.58     88.71 o 
  -3  11   4     8636.22     8278.18     77.58 o 
  -2  11   4      372.67      361.11     57.01 o 
  -1  11   4     1011.84      905.53     41.26 o 
   0  11   4     8302.95     8284.48    114.75 o 
   1  11   4     3445.82     3416.58    123.52 o 
   2  11   4     6402.09     6396.30    259.12 o 
   3  11   4      230.22      252.07     42.60 o 
  -8  12   4      456.15      459.36     55.88 o 
  -7  12   4     1790.73     1858.85     94.58 o 
  -6  12   4     3613.28     3630.32    159.95 o 
  -5  12   4     3631.57     3776.96    149.02 o 
  -4  12   4      122.36      114.85     39.50 o 
  -3  12   4     2002.59     2059.97     72.58 o 
  -2  12   4      339.73      356.33     43.52 o 
  -1  12   4     5939.92     5799.56    100.04 o 
   0  12   4     2080.47     2010.21     45.20 o 
   1  12   4      204.15      199.23     41.71 o 
   2  12   4     1862.76     1878.63     99.30 o 
  -7  13   4      210.50      205.42     54.91 o 
  -6  13   4      135.73      114.06     51.64 o 
  -5  13   4     4177.22     3836.35     53.99 o 
  -4  13   4      132.64      145.18     39.95 o 
  -3  13   4     3004.41     2693.92     45.97 o 
  -2  13   4       12.85       60.32     48.87 o 
  -1  13   4      205.55      202.80     45.09 o 
   0  13   4     2539.08     2184.96     49.46 o 
  -1 -15   5      348.11      395.37     81.36 o 
   0 -15   5      147.91      178.95     40.24 o 
   1 -15   5      237.84      243.94     50.38 o 
   2 -15   5     4321.33     4086.39     76.63 o 
   3 -15   5     3501.49     3395.02     76.43 o 
   4 -15   5      478.69      494.35    106.99 o 
   5 -15   5        7.64       12.07     79.77 o 
  -3 -14   5      731.57      699.05     45.80 o 
  -2 -14   5       20.17       66.38     39.88 o 
  -1 -14   5        5.75       38.09     39.22 o 
   0 -14   5     5404.42     5673.72    145.24 o 
   1 -14   5      934.45     1080.00     45.18 o 
   2 -14   5      389.44      365.91     46.40 o 
   3 -14   5      256.38      256.42     52.22 o 
   4 -14   5      419.42      452.74     70.11 o 
   5 -14   5     4476.04     4188.00    417.78 o 
  -5 -13   5        6.31       26.93     42.35 o 
  -4 -13   5      759.39      882.64     44.19 o 
  -3 -13   5     2656.93     2765.14     59.23 o 
  -2 -13   5     4961.30     5008.67     94.92 o 
  -1 -13   5      107.21      127.76     42.27 o 
   0 -13   5       17.56       95.22     41.18 o 
   1 -13   5      955.13      938.10     43.34 o 
   2 -13   5     1556.04     1509.57     52.19 o 
   3 -13   5     3045.69     3074.95    181.87 o 
   4 -13   5        0.64       16.83     64.58 o 
   5 -13   5      766.00      755.28    125.88 o 
  -6 -12   5        7.69       32.11     42.31 o 
  -5 -12   5     4049.12     4363.89    244.07 o 
  -4 -12   5     2052.80     2277.02     79.46 o 
  -3 -12   5      174.27      179.77     39.30 o 
  -2 -12   5     2819.47     3087.56     47.29 o 
  -1 -12   5       27.95       38.43     40.53 o 
   0 -12   5    11520.27    11699.12     65.41 o 
   1 -12   5      635.24      782.89     48.78 o 
   2 -12   5        1.30       49.49     47.39 o 
   3 -12   5     3759.76     3498.13    298.17 o 
   4 -12   5       96.44      157.41     71.12 o 
   5 -12   5     8159.57     6779.91   2471.33 o 
  -7 -11   5     2980.43     3304.83    141.13 o 
  -6 -11   5      388.92      376.21     42.79 o 
  -5 -11   5        8.08        4.31     43.77 o 
  -4 -11   5     1893.48     2059.23     43.33 o 
  -3 -11   5      404.99      425.53     42.64 o 
  -2 -11   5     5041.62     4965.13     69.55 o 
  -1 -11   5       84.64       88.72     41.95 o 
   0 -11   5     3328.10     3121.41     49.72 o 
   1 -11   5     2671.06     2781.17    186.32 o 
   2 -11   5     1747.08     1562.84     65.50 o 
   3 -11   5     6045.97     5780.63    622.39 o 
   4 -11   5      367.04      267.28    127.09 o 
  -8 -10   5        3.05       10.39     45.66 o 
  -7 -10   5     2088.54     2369.80     50.83 o 
  -6 -10   5     1888.43     2190.48     44.79 o 
  -5 -10   5     6167.08     6190.07     50.85 o 
  -4 -10   5     1694.58     1804.78     42.07 o 
  -3 -10   5       69.36       75.89     38.80 o 
  -2 -10   5     7364.37     7183.61     53.63 o 
  -1 -10   5     2909.31     3006.16    173.11 o 
   0 -10   5     8529.86     8453.89    180.46 o 
   1 -10   5     4203.39     4084.89    163.05 o 
   2 -10   5     1214.35     1085.50     91.07 o 
   3 -10   5     7711.14     7576.26   1254.56 o 
   4 -10   5     1000.69      779.71    170.94 o 
  -9  -9   5     2472.59     2879.81     57.47 o 
  -8  -9   5        9.24       82.12     44.36 o 
  -7  -9   5     2833.29     3261.32     54.24 o 
  -6  -9   5       67.06      139.21     40.32 o 
  -5  -9   5      871.76      850.22     40.73 o 
  -4  -9   5    19043.40    18023.78    209.40 o 
  -3  -9   5        0.06       33.15     37.82 o 
  -2  -9   5    16620.77    15176.99    384.19 o 
  -1  -9   5      175.71      223.93     42.26 o 
   0  -9   5     2831.71     2606.53     98.96 o 
   1  -9   5    17652.48    16061.74   1268.59 o 
   2  -9   5      101.85      130.35     47.16 o 
   3  -9   5     7213.84     7019.88   1455.32 o 
  -9  -8   5     1923.24     2025.36     50.60 o 
  -8  -8   5      991.71     1000.72     49.17 o 
  -7  -8   5     2620.03     2874.99    131.28 o 
  -6  -8   5     9663.55     9489.37    164.20 o 
  -5  -8   5     2864.95     2832.89     57.68 o 
  -4  -8   5     2199.87     2013.05     41.92 o 
  -3  -8   5        2.61       15.80     37.14 o 
  -2  -8   5    19640.66    16641.02    595.88 o 
  -1  -8   5    22621.71    19410.89    868.62 o 
   0  -8   5    10389.95     8358.16    473.71 o 
   1  -8   5     7939.09     6583.68    624.75 o 
   2  -8   5      138.80      134.16     52.70 o 
   3  -8   5    11369.32    12506.88    512.02 o 
   8  -8   5     7184.01    12072.01    197.66 o 
 -10  -7   5       46.66       10.46     48.01 o 
  -9  -7   5     4166.57     4370.74    137.22 o 
  -8  -7   5     2536.26     2766.85    113.94 o 
  -7  -7   5     2494.50     2543.73     45.55 o 
  -6  -7   5      114.08       43.63     40.14 o 
  -5  -7   5      179.71      166.17     38.45 o 
  -4  -7   5    11433.64    10260.42    272.27 o 
  -3  -7   5     8729.26     7573.56     68.67 o 
  -2  -7   5     2016.68     1708.89     53.83 o 
  -1  -7   5      174.74      224.27     42.72 o 
   0  -7   5     5403.14     4407.43    343.64 o 
   1  -7   5    40541.82    32374.28   2336.21 o 
   2  -7   5       21.81       54.63     62.02 o 
   3  -7   5     1007.64     1087.07    119.00 o 
   7  -7   5        2.04       -4.18    102.27 o 
 -10  -6   5       70.32       89.04     46.89 o 
  -9  -6   5      907.13      916.50     69.68 o 
  -8  -6   5     1441.85     1479.49    127.36 o 
  -7  -6   5     4583.79     4155.62    227.27 o 
  -6  -6   5    18977.09    17434.95    554.26 o 
  -5  -6   5      274.88      287.64     38.59 o 
  -4  -6   5      841.57      869.31     39.33 o 
  -3  -6   5     2084.49     2137.20     60.38 o 
  -2  -6   5     7728.01     5594.29     55.06 o 
  -1  -6   5    18947.64    14418.72    274.42 o 
   0  -6   5     3303.44     2571.28     74.48 o 
   1  -6   5      465.29      290.20     56.97 o 
   2  -6   5       55.53      103.67     70.62 o 
   6  -6   5     1065.05     1242.75    107.53 o 
 -11  -5   5      301.26      338.37     39.69 o 
 -10  -5   5       27.41       68.82     34.91 o 
  -9  -5   5    11857.32    11773.31    974.94 o 
  -8  -5   5     3523.18     3160.42    160.15 o 
  -7  -5   5     2242.31     2080.92     68.47 o 
  -6  -5   5     2242.75     2088.37     42.99 o 
  -5  -5   5      457.93      391.42     37.80 o 
  -4  -5   5    42803.59    35097.80    928.25 o 
  -3  -5   5      559.69      465.82     40.91 o 
  -2  -5   5     1431.15     1216.11     48.23 o 
  -1  -5   5    35694.48    26972.87    730.80 o 
   0  -5   5     4153.31     3638.44     79.54 o 
   1  -5   5    81090.47    68997.23   9797.86 o 
   2  -5   5     3884.68     3612.32    897.63 o 
   5  -5   5      844.20      862.95     86.08 o 
   7  -5   5      216.79      241.45     85.32 o 
   8  -5   5       42.98       71.37    105.37 o 
   9  -5   5     3354.53     3823.24    131.95 o 
  10  -5   5      614.57      733.29    105.78 o 
 -11  -4   5     5542.71     4952.27    293.81 o 
 -10  -4   5      814.42      738.77     43.52 o 
  -9  -4   5       61.74      109.53     38.92 o 
  -8  -4   5     2243.93     2111.36    152.73 o 
  -7  -4   5      676.03      719.21    117.98 o 
  -6  -4   5    14697.53    12205.93    383.64 o 
  -5  -4   5      173.67      155.57     41.23 o 
  -4  -4   5       44.72       55.42     40.91 o 
  -3  -4   5    15021.10    12235.34    261.88 o 
  -2  -4   5    31657.66    23379.81    602.82 o 
  -1  -4   5    39483.66    30547.15    112.06 o 
   0  -4   5     7475.82     6506.52    593.71 o 
   1  -4   5     7664.85     8503.24   1751.81 o 
   2  -4   5    19412.76    19516.85   2108.40 o 
   3  -4   5    20349.46    22379.14   1613.79 o 
   4  -4   5    32863.73    31125.85   3517.85 o 
   5  -4   5      271.78      263.52     59.43 o 
   6  -4   5     4010.38     3332.52     69.00 o 
   7  -4   5     2990.86     2936.54    538.40 o 
   8  -4   5     6277.36     6250.41   1362.23 o 
   9  -4   5     4340.43     4671.08    909.64 o 
  10  -4   5       42.08       47.96     58.10 o 
 -11  -3   5     1199.79     1210.91    105.78 o 
 -10  -3   5     2663.40     2486.55    130.18 o 
  -9  -3   5     7910.10     7088.92    328.84 o 
  -8  -3   5     2767.74     2439.93     59.36 o 
  -7  -3   5        1.45       20.30     29.43 o 
  -6  -3   5     8811.19     7670.61    262.69 o 
  -5  -3   5     2777.45     2261.92     44.38 o 
  -4  -3   5    25596.61    19749.03    305.73 o 
  -3  -3   5    12304.79     9290.79    128.91 o 
  -2  -3   5       16.78       66.69     40.34 o 
  -1  -3   5    17758.44    15679.54    954.09 o 
   0  -3   5     2903.08     3973.02    487.13 o 
   1  -3   5    33918.54    40280.68   1676.39 o 
   2  -3   5     3592.96     3745.57    371.62 o 
   3  -3   5     2759.24     3190.95    103.18 o 
   4  -3   5    22647.43    20215.67    172.03 o 
   5  -3   5     2528.83     2617.21    432.89 o 
   6  -3   5    14448.42    14102.03   2797.98 o 
   7  -3   5      172.05      263.48     47.94 o 
   8  -3   5     1259.45     1158.81    223.02 o 
   9  -3   5     7272.54     7964.52   1710.65 o 
  10  -3   5      101.97      118.60     58.67 o 
 -12  -2   5       53.36       88.98     62.98 o 
 -11  -2   5     6459.88     6331.51    347.62 o 
 -10  -2   5      534.33      523.09     55.20 o 
  -9  -2   5     1282.50     1188.79     38.03 o 
  -8  -2   5    12790.57    11185.98    319.79 o 
  -7  -2   5      141.65      183.56     31.47 o 
  -6  -2   5    30018.17    23721.99    116.10 o 
  -5  -2   5      683.50      661.30     32.29 o 
  -4  -2   5     3583.65     2819.96    113.31 o 
  -3  -2   5    34770.39    28364.39   1371.24 o 
  -2  -2   5     1022.04      946.66     92.71 o 
  -1  -2   5    24278.00    22875.24   3404.74 o 
   0  -2   5      321.96      319.75     31.13 o 
   1  -2   5    14394.11    15790.24   1124.05 o 
   2  -2   5    19396.39    21579.15    474.58 o 
   3  -2   5     9992.22     9930.83    126.42 o 
   4  -2   5     9521.02     9433.36    849.86 o 
   5  -2   5       28.56       43.77     44.50 o 
   6  -2   5     6668.34     6863.21   1291.73 o 
   7  -2   5     7472.51     7333.49   1560.89 o 
   8  -2   5     1736.07     1606.41    337.03 o 
   9  -2   5     1996.98     2183.06    483.15 o 
  10  -2   5        1.21       23.89     51.58 o 
 -12  -1   5       60.54       87.22     51.49 o 
 -11  -1   5     1688.73     1727.42     54.66 o 
 -10  -1   5     9999.67     9524.31    186.40 o 
  -9  -1   5      925.02      868.23     44.61 o 
  -8  -1   5     6934.33     6516.52    114.21 o 
  -7  -1   5     1027.04      965.17     42.66 o 
  -6  -1   5     5850.33     5076.01    102.04 o 
  -5  -1   5    21586.48    19221.39    711.63 o 
  -4  -1   5    19800.96    17246.71   1129.81 o 
  -3  -1   5     1931.36     1821.10    171.10 o 
  -2  -1   5      182.76      159.13     28.92 o 
  -1  -1   5    22559.86    22965.05   1821.60 o 
   0  -1   5    32962.58    34069.48   2348.47 o 
   1  -1   5     3198.72     3312.29    206.42 o 
   2  -1   5     2038.64     1886.97    172.29 o 
   3  -1   5      324.44      351.20     35.33 o 
   4  -1   5    48198.11    50715.11   3574.92 o 
   5  -1   5     3210.88     3117.86    279.31 o 
   6  -1   5     5747.77     5796.56    975.54 o 
   7  -1   5      437.80      484.94     99.10 o 
   8  -1   5      654.75      663.50    138.50 o 
   9  -1   5     7640.57     7443.50   1480.21 o 
  10  -1   5      951.25      856.10    166.50 o 
 -12   0   5     1170.78     1238.61     61.90 o 
 -11   0   5     1992.64     2178.86     55.48 o 
 -10   0   5      633.83      592.21     58.13 o 
  -9   0   5      614.22      542.00     44.82 o 
  -8   0   5    15305.61    15091.04    473.43 o 
  -7   0   5     5054.85     5170.52     58.78 o 
  -6   0   5     1431.51     1385.13     48.71 o 
  -5   0   5     2020.82     2112.99     57.75 o 
  -4   0   5    23995.79    23924.32    687.85 o 
  -3   0   5    36457.35    39897.35   2760.14 o 
  -2   0   5      132.32      181.13     38.21 o 
  -1   0   5     1063.18     1003.90     38.97 o 
   0   0   5       79.09      104.54     37.47 o 
   1   0   5    11236.16    12175.90    106.99 o 
   2   0   5    21413.59    23143.65    388.71 o 
   3   0   5        6.22      146.06     48.80 o 
   4   0   5     1631.08     1735.41     88.98 o 
   5   0   5     2773.70     2944.11    238.47 o 
   6   0   5     9260.63     9099.08    658.26 o 
   7   0   5     7192.47     7425.05    923.22 o 
   8   0   5      365.64      442.10     79.54 o 
   9   0   5      183.40      213.15     77.65 o 
  10   0   5      139.17      133.67     56.46 o 
 -12   1   5       65.43       91.12     50.41 o 
 -11   1   5     3239.81     3508.40     56.57 o 
 -10   1   5    10497.70    10972.30    177.42 o 
  -9   1   5        6.64       91.84     45.41 o 
  -8   1   5      447.64      519.49     45.65 o 
  -7   1   5     2481.12     2587.61     47.82 o 
  -6   1   5    18559.35    19062.62    211.89 o 
  -5   1   5    33789.27    35743.08   1060.43 o 
  -4   1   5     3532.34     3702.29    248.22 o 
  -3   1   5      370.77      508.96     39.61 o 
  -2   1   5      139.07      148.57     34.73 o 
  -1   1   5    34317.56    37731.86    148.55 o 
   0   1   5     4676.98     5130.59    176.07 o 
   1   1   5    10470.95    11786.17    185.92 o 
   2   1   5     2052.49     2131.57     49.53 o 
   3   1   5       24.41        7.69     48.60 o 
   4   1   5    36138.16    37812.16   1874.45 o 
   5   1   5     9208.82    10065.20    595.94 o 
   6   1   5      138.96      168.18     42.87 o 
   7   1   5     1268.37     1295.98    150.57 o 
   8   1   5      125.58      154.41     39.52 o 
   9   1   5    10004.52     9991.41   1995.75 o 
 -12   2   5     2212.14     2023.86    127.84 o 
 -11   2   5     1285.67     1336.44     80.61 o 
 -10   2   5      448.66      556.91     54.62 o 
  -9   2   5       74.02      113.17     41.53 o 
  -8   2   5    24225.51    25131.22    375.75 o 
  -7   2   5     6881.92     7139.79    116.19 o 
  -6   2   5     6265.88     6471.15    134.29 o 
  -5   2   5     7268.08     8250.13    478.29 o 
  -4   2   5     1771.95     2637.21    177.82 o 
  -3   2   5    66695.36    74622.91   2835.42 o 
  -2   2   5     6937.45     7589.20    216.75 o 
  -1   2   5     4838.27     5313.76    168.85 o 
   0   2   5    12007.13    14068.32    110.90 o 
   1   2   5      420.97      522.96     87.22 o 
   2   2   5    45958.40    48250.39    113.72 o 
   3   2   5      643.29      738.76     59.23 o 
   4   2   5      810.44      959.18     65.91 o 
   5   2   5     4501.23     4895.53    215.33 o 
   6   2   5      586.01      613.40     54.18 o 
   7   2   5     8225.09     8506.39    852.03 o 
   8   2   5      157.48      174.31     51.23 o 
   9   2   5        4.21       43.06     46.54 o 
 -12   3   5      856.96      889.04     54.51 o 
 -11   3   5     1159.30     1194.90     96.80 o 
 -10   3   5    14215.16    14878.90     76.12 o 
  -9   3   5       94.06      135.90     41.82 o 
  -8   3   5      222.97      213.60     55.56 o 
  -7   3   5     5064.74     5692.38     62.28 o 
  -6   3   5     6629.12     7724.85    212.10 o 
  -5   3   5    27538.57    32685.24   2538.80 o 
  -4   3   5      924.13     1061.53     61.72 o 
  -3   3   5     4206.90     5323.85    173.17 o 
  -2   3   5    20773.84    23071.61   1082.80 o 
  -1   3   5    16640.03    18071.47    782.41 o 
   0   3   5    43541.26    47405.55    119.47 o 
   1   3   5       19.30      115.55     38.59 o 
   2   3   5       67.96       80.97     38.30 o 
   3   3   5     5260.13     5491.77     96.67 o 
   4   3   5     7611.32     8291.34    177.89 o 
   5   3   5    13558.47    14936.48    559.04 o 
   6   3   5       11.68        0.82     43.62 o 
   7   3   5     1091.73     1226.95     97.35 o 
   8   3   5     1273.02     1357.08    115.15 o 
   9   3   5     3037.28     2893.41    368.34 o 
 -12   4   5     2346.52     2188.09    309.38 o 
 -11   4   5      304.03      322.21     47.83 o 
 -10   4   5     2417.94     2452.39     57.34 o 
  -9   4   5     3544.94     3221.82    713.19 o 
  -8   4   5     5844.48     6324.72     90.68 o 
  -7   4   5     5858.32     6953.77    190.23 o 
  -6   4   5        0.92       36.28     40.06 o 
  -5   4   5     6376.57     7396.71    449.08 o 
  -4   4   5      401.41      464.53     52.21 o 
  -3   4   5    31243.19    32796.94   2045.46 o 
  -2   4   5     8133.10     8272.26    400.71 o 
  -1   4   5      147.57      170.27     51.27 o 
   0   4   5    21829.30    22760.27    564.10 o 
   1   4   5      880.99      765.00     39.28 o 
   2   4   5    12392.51    12773.42     63.48 o 
   3   4   5      548.04      569.23     41.21 o 
   4   4   5      953.30     1087.20     45.40 o 
   5   4   5     9641.86    10254.42     62.91 o 
   6   4   5       63.64       65.37     44.52 o 
   7   4   5     5009.49     5266.81    278.20 o 
   8   4   5      133.07      166.02     49.77 o 
 -12   5   5     1908.34     1547.82    286.71 o 
 -11   5   5       15.88       60.73     49.48 o 
 -10   5   5    12182.28    12182.06    107.66 o 
  -9   5   5      270.53      279.23     34.34 o 
  -8   5   5      865.77      875.55     46.87 o 
  -7   5   5    12307.36    15076.81   1073.09 o 
  -6   5   5      563.64      570.11     54.44 o 
  -5   5   5    21899.39    27263.25    125.88 o 
  -4   5   5     4784.19     5282.29    307.88 o 
  -3   5   5      873.88     1117.94     38.64 o 
  -2   5   5    21397.35    22769.83   1120.11 o 
  -1   5   5      789.95     1052.47    160.29 o 
   0   5   5     7404.35     7265.56    104.36 o 
   1   5   5      143.70      129.19     36.71 o 
   2   5   5     8403.00     8817.96     57.23 o 
   3   5   5     7715.87     8296.34     89.52 o 
   4   5   5     4067.36     4114.41     80.68 o 
   5   5   5     3652.28     3980.04     52.35 o 
   6   5   5      102.29      130.12     49.53 o 
   7   5   5     4014.58     4278.17    172.36 o 
   8   5   5     1738.93     1709.04     59.51 o 
 -12   6   5     1714.97     1376.22    265.18 o 
 -11   6   5        1.85       17.62     40.27 o 
 -10   6   5     2195.64     2329.97     61.59 o 
  -9   6   5     5090.87     5413.72    330.02 o 
  -8   6   5     2163.70     2428.30     68.95 o 
  -7   6   5     2944.27     4111.30     97.82 o 
  -6   6   5       96.71      158.34     39.66 o 
  -5   6   5    18613.66    20745.78   1560.42 o 
  -4   6   5     9196.10    10177.02    623.94 o 
  -3   6   5     9803.67    10437.96    574.36 o 
  -2   6   5    10859.03    10647.25     78.26 o 
  -1   6   5       25.10       30.67     34.20 o 
   0   6   5    12736.93    13685.33    163.80 o 
   1   6   5     2881.09     3292.81    198.67 o 
   2   6   5     5170.21     5167.84     49.56 o 
   3   6   5      900.95      955.94     55.59 o 
   4   6   5      285.55      378.65     42.64 o 
   5   6   5     9119.43     9581.39     61.16 o 
   6   6   5      641.52      667.86     46.39 o 
   7   6   5     1968.92     2048.35    100.11 o 
 -11   7   5      111.36      142.06     41.19 o 
 -10   7   5     2131.91     1824.39    105.24 o 
  -9   7   5     1052.56      982.09     97.28 o 
  -8   7   5     1670.07     2449.09    347.89 o 
  -7   7   5    10177.26    11282.86   1216.51 o 
  -6   7   5       18.37       12.75     35.98 o 
  -5   7   5     4178.84     4649.97    318.01 o 
  -4   7   5      159.44      174.00     38.07 o 
  -3   7   5    10889.70    11365.69    892.97 o 
  -2   7   5    29277.07    28647.25    110.90 o 
  -1   7   5      466.59      438.19     39.27 o 
   0   7   5     5518.34     5831.24    123.66 o 
   1   7   5        5.64       20.84     38.07 o 
   2   7   5     2569.34     2583.72     44.89 o 
   3   7   5    10009.38     9932.48    164.20 o 
   4   7   5      422.23      440.47     75.22 o 
   5   7   5      776.95      817.62     61.66 o 
   6   7   5      137.74      142.60     46.90 o 
   7   7   5     1889.58     1729.37     70.77 o 
 -11   8   5        1.44       15.77     44.60 o 
 -10   8   5     6547.11     6120.72    601.88 o 
  -9   8   5     6812.24     7297.16    136.47 o 
  -8   8   5     1025.91     1123.48    103.28 o 
  -7   8   5     1040.21     1255.37     95.73 o 
  -6   8   5       28.46       28.45     40.27 o 
  -5   8   5     9307.71    10318.62    650.85 o 
  -4   8   5     6977.90     7816.03    532.19 o 
  -3   8   5     3136.37     3304.82    201.24 o 
  -2   8   5      133.68      152.73     48.03 o 
  -1   8   5        2.61       14.69     36.90 o 
   0   8   5    19851.51    20136.63    216.95 o 
   1   8   5     6876.22     6894.07    129.66 o 
   2   8   5     2393.74     2592.67     78.53 o 
   3   8   5       69.44       90.65     40.71 o 
   4   8   5       20.28       57.18     42.97 o 
   5   8   5     9283.17     9337.67    316.66 o 
   6   8   5     1108.00     1088.89     49.37 o 
 -10   9   5     1148.20     1103.10    121.70 o 
  -9   9   5        9.81       34.67     48.81 o 
  -8   9   5       28.11       66.09     43.27 o 
  -7   9   5    14775.33    16827.88    945.53 o 
  -6   9   5     2482.07     2667.27    214.38 o 
  -5   9   5     3752.50     3746.17    316.93 o 
  -4   9   5       17.00       68.67     37.84 o 
  -3   9   5       36.51       50.01     40.34 o 
  -2   9   5    10202.57     9930.91    292.98 o 
  -1   9   5     1721.37     1853.00     42.08 o 
   0   9   5      187.47      230.64     37.52 o 
   1   9   5      514.39      566.11     48.57 o 
   2   9   5     1490.65     1499.60     42.41 o 
   3   9   5    11316.41    11282.50    408.74 o 
   4   9   5      927.46     1020.16     45.78 o 
   5   9   5      131.92      120.59     56.35 o 
 -10  10   5     1069.41      980.06    121.70 o 
  -9  10   5     5750.76     5432.97     71.91 o 
  -8  10   5       35.35       32.48     51.17 o 
  -7  10   5       31.70       91.56     47.67 o 
  -6  10   5     1178.61     1426.43    100.78 o 
  -5  10   5     3603.98     3740.01    230.65 o 
  -4  10   5    13397.10    13830.08    929.60 o 
  -3  10   5      874.24      917.14     83.38 o 
  -2  10   5       55.86       53.79     37.52 o 
  -1  10   5     1096.59     1138.19     43.44 o 
   0  10   5     3500.85     3460.84     49.45 o 
   1  10   5     8113.47     8056.97    134.72 o 
   2  10   5        8.43       81.03     40.17 o 
   3  10   5      411.59      442.02     47.57 o 
   4  10   5       95.12      161.82     48.73 o 
  -9  11   5      624.54      563.02     57.25 o 
  -8  11   5       36.93       38.31     52.06 o 
  -7  11   5     3745.00     3852.26    317.67 o 
  -6  11   5     1426.44     1533.35     94.51 o 
  -5  11   5       39.99       34.97     46.64 o 
  -4  11   5     2724.66     2904.06    126.15 o 
  -3  11   5      451.30      489.06     41.69 o 
  -2  11   5     8260.27     8090.91     76.63 o 
  -1  11   5     2260.50     2145.84     43.46 o 
   0  11   5       96.38       86.74     39.86 o 
   1  11   5     2334.19     2357.36     45.54 o 
   2  11   5      360.03      313.41     45.13 o 
   3  11   5     3236.54     3051.43     49.86 o 
  -8  12   5      154.22      120.06     53.51 o 
  -7  12   5      409.94      334.50     47.07 o 
  -6  12   5     2455.09     2295.33     71.58 o 
  -5  12   5      996.89     1001.54     45.29 o 
  -4  12   5     4546.95     4332.60    179.51 o 
  -3  12   5      176.57      207.48     40.02 o 
  -2  12   5     1955.40     2073.33     74.48 o 
  -1  12   5     4077.99     3968.23     51.09 o 
   0  12   5     1656.73     1587.42     66.85 o 
   1  12   5     3210.27     2816.36    145.58 o 
  -6  13   5     1425.74     1231.61     49.35 o 
  -5  13   5        6.08        4.71     44.34 o 
  -4  13   5     2816.96     2514.07     50.06 o 
  -3  13   5      584.57      528.46     45.09 o 
  -2  13   5     2140.40     1842.07     64.90 o 
  -1  13   5      527.38      593.49     68.00 o 
  -2 -15   6      960.21      986.09     43.65 o 
  -1 -15   6     3358.80     3293.55    166.63 o 
   0 -15   6       22.76       45.48     44.50 o 
   1 -15   6      221.07      194.40     46.17 o 
   2 -15   6      437.12      434.71     45.79 o 
   3 -15   6      897.60      846.72     56.20 o 
   4 -15   6     3427.87     3058.11    133.17 o 
  -4 -14   6     2118.18     2203.48     99.37 o 
  -3 -14   6     4093.06     4322.62    158.12 o 
  -2 -14   6      107.01      150.85     40.15 o 
  -1 -14   6        0.38       -7.26     40.07 o 
   0 -14   6       52.23       86.68     42.82 o 
   1 -14   6     4259.27     4682.83     55.95 o 
   2 -14   6     2184.20     2209.72    108.88 o 
   3 -14   6      601.59      709.03     57.42 o 
   4 -14   6      254.99      321.96     74.49 o 
   5 -14   6      151.56      138.17    102.04 o 
  -5 -13   6      741.43      794.84     44.10 o 
  -4 -13   6      158.83      225.66     45.18 o 
  -3 -13   6      426.39      531.56     49.97 o 
  -2 -13   6      134.54      106.44     44.29 o 
  -1 -13   6    10521.38    11113.25    334.74 o 
   0 -13   6      611.22      699.23     48.99 o 
   1 -13   6      456.76      446.73     44.12 o 
   2 -13   6     1219.80     1161.94     60.92 o 
   3 -13   6      226.18      254.78     59.95 o 
   4 -13   6     5713.83     8960.99   3015.47 o 
  -6 -12   6      513.50      606.81     43.84 o 
  -5 -12   6     1065.26     1210.37     76.91 o 
  -4 -12   6     3218.35     3361.86    114.14 o 
  -3 -12   6     4690.34     4867.42    100.38 o 
  -2 -12   6      340.09      323.99     39.39 o 
  -1 -12   6     1082.49     1149.25     45.47 o 
   0 -12   6     4068.83     4090.40    181.27 o 
   1 -12   6     6472.32     6578.65    166.50 o 
   2 -12   6     5048.58     4879.17    221.41 o 
   3 -12   6       10.38       -8.48     52.11 o 
   4 -12   6     1214.39     1789.96    603.97 o 
  -7 -11   6      256.17      331.25     47.69 o 
  -6 -11   6     6375.75     7147.52    159.07 o 
  -5 -11   6     1945.24     1941.72     47.76 o 
  -4 -11   6        1.08       -4.17     40.01 o 
  -3 -11   6     3029.18     3016.93     45.57 o 
  -2 -11   6       13.87       -0.62     46.64 o 
  -1 -11   6     9223.27     8716.00     60.29 o 
   0 -11   6     1027.64     1041.41     45.11 o 
   1 -11   6       36.83       73.66     47.53 o 
   2 -11   6     9898.72     9073.22    767.90 o 
   3 -11   6       18.08       53.68     60.28 o 
   4 -11   6     8924.71     7618.15    223.29 o 
  -8 -10   6     3555.04     4018.22    241.38 o 
  -7 -10   6      381.80      465.84     42.85 o 
  -6 -10   6      157.48      198.87     40.68 o 
  -5 -10   6     6802.26     7083.80     94.58 o 
  -4 -10   6      162.24      202.81     39.62 o 
  -3 -10   6    11222.67    10653.48    121.63 o 
  -2 -10   6     2113.49     2054.50     77.71 o 
  -1 -10   6     1979.07     1868.66     59.97 o 
   0 -10   6     4379.02     4100.91    236.52 o 
   1 -10   6     1144.43     1084.52     72.52 o 
   2 -10   6     2407.90     2239.51    258.44 o 
   3 -10   6      251.54      227.52     70.42 o 
   4 -10   6     3444.38     4840.81    266.61 o 
   9 -10   6     1697.04     1713.49    150.44 o 
  -9  -9   6       30.25       41.71     47.73 o 
  -8  -9   6     2297.09     2435.67     86.75 o 
  -7  -9   6     1488.13     1720.76     44.43 o 
  -6  -9   6     3764.58     3903.40     47.35 o 
  -5  -9   6     1406.98     1484.68     41.59 o 
  -4  -9   6        8.72       -0.53     38.43 o 
  -3  -9   6    11920.89    10872.88    402.94 o 
  -2  -9   6     3271.14     3124.95    162.17 o 
  -1  -9   6     6148.98     5495.70    225.32 o 
   0  -9   6     2330.81     2114.30    141.13 o 
   1  -9   6      415.03      392.41     49.36 o 
   2  -9   6     6241.17     5448.00    724.59 o 
   3  -9   6     1405.62     1464.54     82.00 o 
   8  -9   6      147.10      191.86    115.35 o 
  -9  -8   6       71.11       68.17     46.43 o 
  -8  -8   6     1506.77     1689.20     46.11 o 
  -7  -8   6       79.74       61.49     64.69 o 
  -6  -8   6     3093.47     2999.37    104.49 o 
  -5  -8   6    13184.55    11956.47    516.27 o 
  -4  -8   6      312.69      307.29     41.87 o 
  -3  -8   6     1368.93     1109.28     40.14 o 
  -2  -8   6       17.38       32.46     40.23 o 
  -1  -8   6    13456.45    11150.45    559.72 o 
   0  -8   6    41314.64    34014.29   2524.97 o 
   1  -8   6     1864.74     1490.09    150.30 o 
   2  -8   6     3812.63     3162.46    111.72 o 
   3  -8   6     1014.81     1014.08    210.88 o 
   7  -8   6       56.46       67.19    101.06 o 
 -10  -7   6     1010.24     1086.75     49.36 o 
  -9  -7   6      273.56      334.54     44.49 o 
  -8  -7   6     3335.74     3466.23     51.18 o 
  -7  -7   6    10366.90    10092.67    306.88 o 
  -6  -7   6     1789.09     1593.09     47.63 o 
  -5  -7   6     1460.92     1333.63     49.38 o 
  -4  -7   6     1535.50     1508.19     45.08 o 
  -3  -7   6    13175.60    11479.97    101.46 o 
  -2  -7   6     9232.40     7609.76    247.38 o 
  -1  -7   6      684.38      637.56     40.33 o 
   0  -7   6     3245.17     2833.11     98.76 o 
   1  -7   6     1352.88     1150.00     61.07 o 
   2  -7   6    33643.11    33575.52   8302.47 o 
   3  -7   6     8810.71    10320.42   1538.77 o 
   7  -7   6     8348.69    10082.20    155.56 o 
 -10  -6   6     8678.60     8059.74    354.52 o 
  -9  -6   6      791.48      836.37     66.72 o 
  -8  -6   6      803.75      746.25     57.28 o 
  -7  -6   6      218.53      231.19     40.02 o 
  -6  -6   6      227.41      215.47     38.57 o 
  -5  -6   6    23375.88    20110.58    518.63 o 
  -4  -6   6     3870.29     3293.02     45.20 o 
  -3  -6   6     3595.51     2972.24     44.83 o 
  -2  -6   6      177.67      122.69     38.95 o 
  -1  -6   6     6548.55     4940.01     55.20 o 
   0  -6   6    61584.75    50655.36   1041.52 o 
   1  -6   6     5529.11     5088.42    755.76 o 
   2  -6   6     1231.30     1124.24    294.94 o 
   3  -6   6     6074.21     6363.38    849.86 o 
   5  -6   6    29196.70    28488.99    170.13 o 
   6  -6   6       29.45       25.23     82.44 o 
 -11  -5   6       19.50       45.38     37.06 o 
 -10  -5   6       86.62       99.58     34.70 o 
  -9  -5   6      619.32      592.38     31.91 o 
  -8  -5   6     3140.18     2882.56    200.22 o 
  -7  -5   6    12895.02    11685.46    644.99 o 
  -6  -5   6      272.30      244.89     38.17 o 
  -5  -5   6      686.19      701.15     38.82 o 
  -4  -5   6     9131.67     7696.37    164.94 o 
  -3  -5   6     9435.58     7161.24     89.25 o 
  -2  -5   6    39692.29    29463.05    667.59 o 
  -1  -5   6     2308.49     1962.29     48.16 o 
   0  -5   6      353.23      413.29     54.46 o 
   1  -5   6     2127.96     2740.79    738.08 o 
   2  -5   6    17661.51    18438.02   4126.07 o 
   3  -5   6    15331.46    14288.09   2357.26 o 
   4  -5   6      127.05      145.57     49.22 o 
   5  -5   6     3609.99     4045.32     95.52 o 
   6  -5   6       44.00       76.94     83.27 o 
   7  -5   6     6631.64     7221.05   1340.63 o 
   8  -5   6     1988.54     2372.73    276.32 o 
   9  -5   6      149.08      175.54     72.84 o 
  10  -5   6     1369.76     1336.32     86.75 o 
 -11  -4   6      276.99      283.16     38.24 o 
 -10  -4   6    10165.56     9360.68    586.56 o 
  -9  -4   6     4327.86     3921.00    314.56 o 
  -8  -4   6     1153.13      991.74     57.96 o 
  -7  -4   6     3131.22     2963.36    246.71 o 
  -6  -4   6      772.45      746.78     38.95 o 
  -5  -4   6    42344.30    34560.62    859.11 o 
  -4  -4   6     2687.95     1990.01     79.88 o 
  -3  -4   6     1473.23     1231.74     54.71 o 
  -2  -4   6    18450.37    16087.04     85.07 o 
  -1  -4   6     1110.08     1007.86     45.64 o 
   0  -4   6    79700.54    79800.23  16996.61 o 
   1  -4   6    11736.94    13060.70   1376.39 o 
   2  -4   6      315.86      358.83     76.50 o 
   3  -4   6    11065.67    12202.76   1065.62 o 
   4  -4   6     3350.60     3736.52    255.67 o 
   5  -4   6    25574.14    26660.53   5064.57 o 
   6  -4   6      572.97      592.32    120.42 o 
   7  -4   6       54.10       85.54     75.15 o 
   8  -4   6     6854.17     5590.51     74.88 o 
   9  -4   6      544.65      587.50     61.19 o 
  10  -4   6     4588.35     4138.21    309.44 o 
 -11  -3   6      427.38      477.24     51.78 o 
 -10  -3   6       26.34      100.99     34.65 o 
  -9  -3   6      961.51      944.05     55.23 o 
  -8  -3   6      630.84      560.92     31.75 o 
  -7  -3   6    13731.12    11496.19    468.40 o 
  -6  -3   6     2329.98     2100.06     57.43 o 
  -5  -3   6      905.67      916.99     31.97 o 
  -4  -3   6     4073.53     3231.62     82.98 o 
  -3  -3   6     3847.46     3370.12     57.07 o 
  -2  -3   6    23331.97    21018.88    385.33 o 
  -1  -3   6     3652.34     3333.22    493.04 o 
   0  -3   6    24303.45    25006.10   4109.03 o 
   1  -3   6    16611.71    18167.03   2472.95 o 
   2  -3   6    11245.50    12156.09    722.45 o 
   3  -3   6     8833.52     9011.11    312.08 o 
   4  -3   6      212.06      220.51     51.64 o 
   5  -3   6    16794.20    15598.02    134.52 o 
   6  -3   6     6428.87     6602.09   1173.74 o 
   7  -3   6     5052.98     5325.84   1026.00 o 
   8  -3   6     1352.02     1352.95    285.76 o 
   9  -3   6        1.39        2.75     50.54 o 
  10  -3   6     3383.50     3536.76    885.22 o 
 -12  -2   6     1070.41     1151.10     56.30 o 
 -11  -2   6     1650.38     1638.87     61.77 o 
 -10  -2   6     3542.75     3652.79    201.64 o 
  -9  -2   6     6720.77     6262.60    119.00 o 
  -8  -2   6      162.10      184.64     34.39 o 
  -7  -2   6     8371.83     7381.72    277.70 o 
  -6  -2   6     2944.52     2467.04     74.22 o 
  -5  -2   6    19240.52    16099.95    767.83 o 
  -4  -2   6     4141.00     3327.42    750.15 o 
  -3  -2   6      526.41      452.39     46.27 o 
  -2  -2   6    25759.02    25167.43   2841.32 o 
  -1  -2   6      271.51      351.34     64.49 o 
   0  -2   6     6463.76     5748.40    602.82 o 
   1  -2   6     6117.48     5663.16   1124.83 o 
   2  -2   6     5904.98     5917.09    632.42 o 
   3  -2   6    18338.20    20919.10    777.28 o 
   4  -2   6       11.04       69.34     41.58 o 
   5  -2   6    12180.00    12562.88   1563.52 o 
   6  -2   6      464.25      443.68     67.12 o 
   7  -2   6     1127.38     1215.91    241.03 o 
   8  -2   6    10496.97    10885.58   2361.79 o 
   9  -2   6      139.27      166.68     49.78 o 
  10  -2   6     2228.33     2228.86    606.20 o 
 -12  -1   6     2809.52     3063.68    181.87 o 
 -11  -1   6        8.18       48.04     55.18 o 
 -10  -1   6      868.83     1008.28    168.25 o 
  -9  -1   6    14465.75    15004.83    271.53 o 
  -8  -1   6      869.90      839.52     49.13 o 
  -7  -1   6    10400.09    10554.63    260.00 o 
  -6  -1   6      125.78      176.98     32.99 o 
  -5  -1   6     8485.58     8063.03    584.05 o 
  -4  -1   6    49192.90    48311.00   2877.77 o 
  -3  -1   6     6470.25     6246.68    392.54 o 
  -2  -1   6    33995.84    36402.58   3659.30 o 
  -1  -1   6     3651.59     3563.83    279.33 o 
   0  -1   6    16805.22    17642.94   1086.81 o 
   1  -1   6    48794.41    49888.63   2537.14 o 
   2  -1   6      704.42      705.00     34.41 o 
   3  -1   6     5918.71     5443.78    282.87 o 
   4  -1   6      142.24      161.07     34.17 o 
   5  -1   6    21650.90    22578.64   1323.71 o 
   6  -1   6    21539.27    22481.86   3451.94 o 
   7  -1   6     1420.00     1440.96    254.25 o 
   8  -1   6      399.68      379.98     90.47 o 
   9  -1   6        0.48       24.88     47.36 o 
  10  -1   6     3725.67     3464.05    748.13 o 
 -12   0   6     1862.69     1825.04     55.62 o 
 -11   0   6     5939.06     6464.26    155.22 o 
 -10   0   6     1253.79     1361.87     49.73 o 
  -9   0   6     2769.84     2872.21     61.26 o 
  -8   0   6      412.76      481.15     49.54 o 
  -7   0   6    22385.34    23474.57    860.79 o 
  -6   0   6    25017.79    25698.30    609.23 o 
  -5   0   6     1503.32     1413.70     34.93 o 
  -4   0   6    13970.45    15137.72    775.13 o 
  -3   0   6       99.15       73.38     29.28 o 
  -2   0   6    31471.05    34577.51   1872.93 o 
  -1   0   6    25512.04    29182.89    852.36 o 
   0   0   6    29683.18    30830.45   1193.44 o 
   1   0   6      249.90      411.61     53.96 o 
   2   0   6     1607.66     1821.67     80.81 o 
   3   0   6    21953.97    22460.91    756.77 o 
   4   0   6     9626.87    10509.36    593.45 o 
   5   0   6     5790.84     6432.52    538.33 o 
   6   0   6      388.55      395.46     37.94 o 
   7   0   6     1328.30     1305.33    129.09 o 
   8   0   6    10706.45    10859.26   2029.41 o 
   9   0   6     1067.73     1059.40    230.44 o 
 -12   1   6     1149.96     1212.98     49.68 o 
 -11   1   6       48.10       59.16     46.49 o 
 -10   1   6      371.40      366.02     50.20 o 
  -9   1   6    21342.15    21909.69    148.68 o 
  -8   1   6     2643.14     2807.61    109.22 o 
  -7   1   6     8749.77     8803.60    180.23 o 
  -6   1   6      580.60      622.02     29.88 o 
  -5   1   6      678.78      770.26     36.60 o 
  -4   1   6    29931.77    34251.24   1841.05 o 
  -3   1   6     5642.48     6854.62    277.27 o 
  -2   1   6     2409.52     2811.23     99.91 o 
  -1   1   6      535.89      548.18     49.52 o 
   0   1   6    10783.01    11555.36    418.05 o 
   1   1   6    49655.52    54419.36    118.95 o 
   2   1   6      808.92      930.53     40.14 o 
   3   1   6       98.44       89.14     38.97 o 
   4   1   6      121.85      177.64     44.14 o 
   5   1   6     7979.76     8358.68    466.55 o 
   6   1   6    11188.86    12101.42   1137.38 o 
   7   1   6      228.58      273.86     52.47 o 
   8   1   6       83.73       95.12     42.10 o 
   9   1   6       94.31      128.42     57.85 o 
 -12   2   6     1572.16     1530.69     57.41 o 
 -11   2   6     9285.84    10091.57    298.11 o 
 -10   2   6      212.80      234.46     42.49 o 
  -9   2   6      132.61      161.95     40.14 o 
  -8   2   6      562.70      581.68     35.42 o 
  -7   2   6    13182.01    14059.88    198.77 o 
  -6   2   6    31700.05    34100.96   1109.79 o 
  -5   2   6     1963.58     2539.16    215.94 o 
  -4   2   6     1077.92     1273.96     58.83 o 
  -3   2   6     2712.14     3234.18     61.32 o 
  -2   2   6    34123.31    37751.82    138.15 o 
  -1   2   6    40517.52    43006.80   1693.73 o 
   0   2   6       18.78       56.13     64.90 o 
   1   2   6     1203.78     1343.09     39.88 o 
   2   2   6      841.73      859.03     38.24 o 
   3   2   6    24068.82    26765.92    114.95 o 
   4   2   6     4472.58     4799.58    184.90 o 
   5   2   6       43.92      101.42     51.67 o 
   6   2   6     3675.82     3899.89    165.95 o 
   7   2   6      479.14      506.32     96.73 o 
   8   2   6     4572.17     4668.70    713.66 o 
   9   2   6      794.44      767.25    106.62 o 
 -12   3   6      481.84      423.81     51.92 o 
 -11   3   6      955.51      962.60     54.57 o 
 -10   3   6      455.15      453.12     44.02 o 
  -9   3   6    19120.28    18904.89     64.14 o 
  -8   3   6     6414.99     6429.40    101.03 o 
  -7   3   6      277.14      332.36     32.32 o 
  -6   3   6     6745.42     8427.54    516.20 o 
  -5   3   6       35.60       83.10     45.07 o 
  -4   3   6    34799.74    38609.38   1914.05 o 
  -3   3   6      700.58      696.32     52.75 o 
  -2   3   6     6402.86     6696.82    257.09 o 
  -1   3   6    19273.91    21027.59    976.35 o 
   0   3   6      468.61      559.03     42.13 o 
   1   3   6    29631.88    30887.33     86.34 o 
   2   3   6     2556.04     2478.13     41.39 o 
   3   3   6      116.39      172.69     38.18 o 
   4   3   6     5863.88     6475.28     93.03 o 
   5   3   6     3122.92     3328.45     50.66 o 
   6   3   6    13952.63    15185.48    975.94 o 
   7   3   6       26.75        0.02     52.27 o 
   8   3   6      168.64      201.55     53.95 o 
 -12   4   6      465.84      437.24     44.70 o 
 -11   4   6     6393.36     6777.42    142.20 o 
 -10   4   6        5.49       31.26     38.07 o 
  -9   4   6       20.58       31.23     32.96 o 
  -8   4   6     2585.42     2919.82     40.08 o 
  -7   4   6     6475.36     7461.73    509.46 o 
  -6   4   6    24739.36    30077.97   2633.65 o 
  -5   4   6      143.62      112.54     35.71 o 
  -4   4   6    11645.77    13682.96     89.59 o 
  -3   4   6     4211.32     4771.94    187.47 o 
  -2   4   6    27886.00    28347.73   1428.40 o 
  -1   4   6    21190.30    21212.33    103.48 o 
   0   4   6      715.18      682.59     36.58 o 
   1   4   6     8932.47    10024.79     55.81 o 
   2   4   6     6084.23     6705.44     59.57 o 
   3   4   6     8011.58     8423.94     56.09 o 
   4   4   6     7382.37     7802.06    206.83 o 
   5   4   6       28.90       91.14     43.55 o 
   6   4   6     3095.06     3267.06     92.62 o 
   7   4   6     2073.75     2204.94    150.64 o 
   8   4   6     3348.97     3310.90    179.92 o 
 -12   5   6        6.35       17.08     51.95 o 
 -11   5   6     2166.81     2048.12     64.29 o 
 -10   5   6      181.29      240.69     35.01 o 
  -9   5   6     7083.37     7121.33    148.71 o 
  -8   5   6     1616.50     1810.61     82.71 o 
  -7   5   6        5.81       48.22     43.83 o 
  -6   5   6    13454.24    16114.11   1307.99 o 
  -5   5   6     2426.70     2713.74    234.97 o 
  -4   5   6    17134.62    18584.83   1460.58 o 
  -3   5   6     1166.05     1297.18     62.20 o 
  -2   5   6     1504.10     1476.60     52.15 o 
  -1   5   6    28506.94    28262.87    110.90 o 
   0   5   6      310.78      373.19     58.01 o 
   1   5   6    19248.47    19844.37    374.40 o 
   2   5   6       81.21       63.85     47.63 o 
   3   5   6      516.20      585.01     41.78 o 
   4   5   6    10863.21    11288.16    112.66 o 
   5   5   6      178.29      276.25     44.31 o 
   6   5   6     5080.35     5730.18    204.61 o 
   7   5   6       33.99      -21.02     49.04 o 
 -11   6   6     4526.47     4136.88    131.65 o 
 -10   6   6       20.36       48.36     34.97 o 
  -9   6   6      856.03      930.18     44.84 o 
  -8   6   6    11390.29    13104.30    728.84 o 
  -7   6   6     2480.27     2997.94     87.70 o 
  -6   6   6    17904.36    22090.01    163.05 o 
  -5   6   6      811.58      938.39     44.37 o 
  -4   6   6     3267.53     3469.13    191.99 o 
  -3   6   6    19885.38    21976.68   1139.87 o 
  -2   6   6     2039.53     2021.55    129.86 o 
  -1   6   6    17277.66    17105.52    354.43 o 
   0   6   6       93.13      119.83     35.50 o 
   1   6   6     3748.27     3959.88    105.37 o 
   2   6   6     8350.90     8515.16     55.09 o 
   3   6   6     2261.02     2308.88     44.84 o 
   4   6   6     3137.26     3292.75     49.13 o 
   5   6   6       20.43        8.69     44.31 o 
   6   6   6     4279.57     4318.97     79.88 o 
   7   6   6     2575.24     2576.49     67.87 o 
 -11   7   6     2775.35     2540.99    382.50 o 
 -10   7   6     3754.09     3553.94    110.77 o 
  -9   7   6     3751.59     4112.51    104.83 o 
  -8   7   6     2840.82     3934.70    304.25 o 
  -7   7   6       20.80       57.65     36.66 o 
  -6   7   6    11588.55    12997.97   1098.25 o 
  -5   7   6     8379.89     9101.96    741.26 o 
  -4   7   6     6162.69     6872.72    404.90 o 
  -3   7   6     2043.57     2295.01    163.80 o 
  -2   7   6       67.50      126.51     34.45 o 
  -1   7   6    12417.20    12317.76    536.52 o 
   0   7   6     8336.53     8484.95    184.77 o 
   1   7   6     4252.56     4300.61    108.27 o 
   2   7   6      818.60      763.52     40.21 o 
   3   7   6      191.54      178.22     41.31 o 
   4   7   6     7890.13     8371.58     72.86 o 
   5   7   6     1421.65     1426.12     52.84 o 
   6   7   6      972.14      972.97     49.80 o 
 -11   8   6      882.39      791.76     55.26 o 
 -10   8   6      159.46      190.19     53.54 o 
  -9   8   6      924.41      986.83     54.31 o 
  -8   8   6     5568.83     6089.85    518.30 o 
  -7   8   6      323.64      381.19     40.82 o 
  -6   8   6     2253.83     2494.51    108.14 o 
  -5   8   6       94.16      121.49     39.78 o 
  -4   8   6     4020.40     4316.51    270.86 o 
  -3   8   6     6174.07     6340.83    472.70 o 
  -2   8   6        5.27       63.82     47.76 o 
  -1   8   6      438.30      662.79    126.69 o 
   0   8   6      493.40      453.73     38.80 o 
   1   8   6     7321.81     7276.11    100.78 o 
   2   8   6     7417.09     7899.44    115.15 o 
   3   8   6      296.78      351.93     47.56 o 
   4   8   6      486.50      526.33     44.42 o 
   5   8   6        4.86       41.29     66.04 o 
 -10   9   6     2867.52     2561.31    180.72 o 
  -9   9   6      363.21      393.32     54.08 o 
  -8   9   6        5.33       36.45     99.30 o 
  -7   9   6       44.48       29.56     42.78 o 
  -6   9   6     9267.60     9807.25    651.26 o 
  -5   9   6     5748.98     6246.94    508.79 o 
  -4   9   6      172.12      149.08     35.18 o 
  -3   9   6        2.26       68.49     35.47 o 
  -2   9   6     2644.59     2425.74     56.26 o 
  -1   9   6    15829.63    21581.73   5532.82 o 
   0   9   6     3251.77     3245.55     48.30 o 
   1   9   6      157.31      147.33     39.06 o 
   2   9   6     1548.68     1641.53     72.78 o 
   3   9   6       28.07       75.78     51.26 o 
   4   9   6     7221.87     7152.62    215.60 o 
  -9  10   6       48.08      108.92     54.39 o 
  -8  10   6     5200.71     5323.52    367.39 o 
  -7  10   6     1580.70     1614.04    110.57 o 
  -6  10   6      159.16      155.18     41.60 o 
  -5  10   6     1923.87     2154.39     85.14 o 
  -4  10   6      752.58      844.49     78.66 o 
  -3  10   6    13904.53    13922.64    860.46 o 
  -2  10   6      328.30      346.34     52.35 o 
  -1  10   6      753.88      749.63     52.41 o 
   0  10   6      473.09      537.49     43.82 o 
   1  10   6     1924.66     1871.48     75.89 o 
   2  10   6     5429.74     5228.04     57.81 o 
   3  10   6       42.53       11.99     54.51 o 
  -9  11   6        8.90       14.29     55.39 o 
  -8  11   6       25.27       53.01     42.07 o 
  -7  11   6      202.86      194.19     45.34 o 
  -6  11   6     3857.93     3920.91    205.01 o 
  -5  11   6     6038.40     5946.19    256.35 o 
  -4  11   6        0.11        6.10     38.78 o 
  -3  11   6      669.33      713.32     40.57 o 
  -2  11   6     2027.35     1970.52     60.99 o 
  -1  11   6     5308.71     5224.32    121.83 o 
   0  11   6     6102.22     5646.39    136.54 o 
   1  11   6       57.28       74.76     41.82 o 
   2  11   6      117.14      161.58     43.20 o 
  -7  12   6      870.37      774.64     53.69 o 
  -6  12   6       72.94       93.83     41.05 o 
  -5  12   6     1980.44     2023.31     54.78 o 
  -4  12   6        2.22       22.26     40.08 o 
  -3  12   6     5867.69     5449.61    245.08 o 
  -2  12   6      401.66      365.64     57.61 o 
  -1  12   6       91.76       97.32     44.97 o 
   0  12   6     2977.43     2790.55     47.10 o 
  -4  13   6       94.14       92.94     42.05 o 
  -3  13   6      357.78      332.79     44.57 o 
  -2 -15   7       81.42       68.41     45.40 o 
  -1 -15   7       21.85       47.04     43.67 o 
   0 -15   7     4794.49     4802.03    175.59 o 
   1 -15   7      855.29      829.20     47.05 o 
   2 -15   7     1520.04     1519.42     62.60 o 
   3 -15   7       18.90       28.34     63.57 o 
   4 -15   7        4.44       31.98    124.80 o 
  -4 -14   7      101.59      104.64     54.18 o 
  -3 -14   7      355.78      368.55     42.01 o 
  -2 -14   7     4709.54     4856.13    206.42 o 
  -1 -14   7        8.78       25.19     43.18 o 
   0 -14   7      499.54      509.69     43.72 o 
   1 -14   7      231.49      305.86     49.30 o 
   2 -14   7     2030.56     2147.30     57.27 o 
   3 -14   7     4161.74     4105.18    310.66 o 
   4 -14   7      110.37      151.54     78.49 o 
  -5 -13   7     2889.42     3153.14     69.22 o 
  -4 -13   7     3964.95     4294.47    119.81 o 
  -3 -13   7      421.12      428.16     41.49 o 
  -2 -13   7        3.38        6.17     40.20 o 
  -1 -13   7      918.27      951.64     45.35 o 
   0 -13   7     4159.45     4331.51    148.08 o 
   1 -13   7     4649.77     4659.67     61.64 o 
   2 -13   7       12.87        1.38     49.73 o 
   3 -13   7      496.39      595.07     62.18 o 
   4 -13   7        4.26       30.62     87.91 o 
  -6 -12   7     1000.26     1079.27     45.44 o 
  -5 -12   7       68.05      106.69     41.10 o 
  -4 -12   7     1281.40     1511.21     43.33 o 
  -3 -12   7      196.00      284.96     48.75 o 
  -2 -12   7     8058.48     8113.87    133.04 o 
  -1 -12   7      401.40      482.45     39.67 o 
   0 -12   7        0.30       33.41     48.37 o 
   1 -12   7     2781.87     2751.69     99.43 o 
   2 -12   7      643.43      687.66     54.82 o 
   3 -12   7     9092.73     8506.70   1287.82 o 
   4 -12   7      508.91      476.00    148.55 o 
  -7 -11   7      570.95      598.57     44.72 o 
  -6 -11   7      638.91      751.31     47.59 o 
  -5 -11   7     3573.29     3746.24     51.74 o 
  -4 -11   7     3995.84     4084.60     83.44 o 
  -3 -11   7       19.74       67.64     38.61 o 
  -2 -11   7     3867.31     3738.66     88.04 o 
  -1 -11   7     1085.50     1055.03     42.13 o 
   0 -11   7    11730.02    10540.78    519.65 o 
   1 -11   7     3736.34     3474.51    192.80 o 
   2 -11   7       71.47       52.18     53.00 o 
   3 -11   7     5824.61     5282.05    680.07 o 
   4 -11   7     1896.92     2268.55    202.24 o 
  -8 -10   7      426.79      451.16     49.28 o 
  -7 -10   7     5215.41     5814.56     52.36 o 
  -6 -10   7      838.38      964.18     42.55 o 
  -5 -10   7        3.52       31.74     39.40 o 
  -4 -10   7     8490.36     8208.50    305.25 o 
  -3 -10   7      254.73      317.86     42.37 o 
  -2 -10   7    11288.52    10339.67    163.80 o 
  -1 -10   7     1670.72     1593.95     51.48 o 
   0 -10   7     1675.32     1579.57    127.29 o 
   1 -10   7     9556.91     8295.83    858.90 o 
   2 -10   7      222.21      174.54     57.15 o 
   3 -10   7     7676.44     7653.58    641.34 o 
   8 -10   7     3337.03     3301.50    123.31 o 
  -9  -9   7     3628.29     4196.21     98.36 o 
  -8  -9   7        1.43        9.58     43.28 o 
  -7  -9   7      278.43      275.45     41.62 o 
  -6  -9   7     9308.02     9452.51     56.57 o 
  -5  -9   7     1373.76     1299.07     41.01 o 
  -4  -9   7     8717.91     8097.01    111.11 o 
  -3  -9   7        1.84       43.58     42.55 o 
  -2  -9   7      746.77      706.75     58.01 o 
  -1  -9   7     9515.16     8290.86    541.70 o 
   0  -9   7     1189.29     1130.03     75.42 o 
   1  -9   7     8512.40     7148.46    580.49 o 
   2  -9   7      180.44      209.85     64.84 o 
   3  -9   7     6477.20     7349.38   1279.24 o 
   7  -9   7      216.41      276.45    101.73 o 
   8  -9   7     3399.23     3799.22    141.93 o 
  -9  -8   7     2506.69     2632.71     93.57 o 
  -8  -8   7     3609.87     3803.51     49.86 o 
  -7  -8   7     3694.29     3835.93     74.88 o 
  -6  -8   7     1885.45     1890.84    121.43 o 
  -5  -8   7      641.95      590.28     40.23 o 
  -4  -8   7    17215.04    15650.31    253.25 o 
  -3  -8   7     4992.00     4777.21     77.98 o 
  -2  -8   7     4651.88     3840.72     81.83 o 
  -1  -8   7      834.50      628.59     43.25 o 
   0  -8   7      189.91      128.99     42.13 o 
   1  -8   7    11478.46    10496.95    216.55 o 
   2  -8   7     5180.82     5383.61   1253.21 o 
   3  -8   7     3919.85     4374.26    707.32 o 
   7  -8   7      979.97     1032.00     89.45 o 
 -10  -7   7       79.24      102.59     33.58 o 
  -9  -7   7     1656.31     1705.23     96.67 o 
  -8  -7   7      411.17      399.65     46.36 o 
  -7  -7   7     1870.17     1854.38     79.94 o 
  -6  -7   7    14057.62    13059.07    395.45 o 
  -5  -7   7      165.85      241.68     40.61 o 
  -4  -7   7     2869.68     2567.77     43.30 o 
  -3  -7   7      166.37      169.84     37.11 o 
  -2  -7   7    13194.39    10985.21    229.44 o 
  -1  -7   7    10006.72     7966.21    129.99 o 
   0  -7   7     3524.10     3121.62     54.04 o 
   1  -7   7     1368.05     1308.19    173.91 o 
   2  -7   7     2964.01     3411.34    850.13 o 
   3  -7   7     8710.09     9635.04   1688.60 o 
   6  -7   7       96.66      110.09     88.10 o 
 -10  -6   7      580.16      624.02     61.63 o 
  -9  -6   7     2593.68     2520.02    138.83 o 
  -8  -6   7     7944.59     7735.54    496.03 o 
  -7  -6   7      134.21      181.88     39.10 o 
  -6  -6   7      704.40      683.88     39.90 o 
  -5  -6   7       17.18       95.08     37.46 o 
  -4  -6   7    11733.88     9422.03    286.50 o 
  -3  -6   7    23058.62    18234.33    197.32 o 
  -2  -6   7     4977.81     3751.40    111.24 o 
  -1  -6   7        5.60      119.76     54.64 o 
   0  -6   7      345.30      317.04     52.22 o 
   1  -6   7    25107.84    24754.63   6560.77 o 
   2  -6   7     1970.99     2007.01    474.38 o 
   3  -6   7      226.11      252.32     60.40 o 
   4  -6   7     2912.93     2570.37     73.26 o 
   5  -6   7      157.73      191.32     77.18 o 
 -11  -5   7     6465.75     5996.75    418.13 o 
 -10  -5   7     1416.62     1249.12    332.79 o 
  -9  -5   7     1924.40     1794.85     82.11 o 
  -8  -5   7     1258.88     1153.77     61.17 o 
  -7  -5   7      129.79      134.87     53.29 o 
  -6  -5   7    14802.82    13050.19    287.45 o 
  -5  -5   7     1020.86      891.78     61.19 o 
  -4  -5   7      439.11      415.59     47.50 o 
  -3  -5   7     7773.74     6198.82    149.29 o 
  -2  -5   7      372.99      439.45     43.53 o 
  -1  -5   7    56436.63    47486.63   2609.16 o 
   0  -5   7     6149.15     6590.64   1396.56 o 
   1  -5   7      578.64      720.52    127.43 o 
   2  -5   7     1411.79     1824.89    259.32 o 
   3  -5   7     4854.84     4639.49    433.96 o 
   4  -5   7    14942.55    16928.60   1203.00 o 
   5  -5   7       30.53       30.07     66.43 o 
   6  -5   7       75.97       87.43     64.35 o 
   7  -5   7     3543.63     3890.69    890.95 o 
   8  -5   7     3028.51     3519.13    671.16 o 
   9  -5   7     4773.34     5288.25    774.78 o 
  10  -5   7       22.00       51.18     81.52 o 
 -11  -4   7      266.66      279.50     37.09 o 
 -10  -4   7     1836.66     1835.90     91.95 o 
  -9  -4   7     5837.79     5717.09    295.56 o 
  -8  -4   7     4512.76     4218.29    176.97 o 
  -7  -4   7      382.95      372.60     30.17 o 
  -6  -4   7      889.74      797.82     34.80 o 
  -5  -4   7     5707.89     5083.29    168.25 o 
  -4  -4   7    24596.64    20009.21    553.58 o 
  -3  -4   7    17899.75    14742.58    114.68 o 
  -2  -4   7     3635.55     3303.49    192.20 o 
  -1  -4   7     7206.89     8028.02    951.53 o 
   0  -4   7     7525.02     7682.36   1156.45 o 
   1  -4   7    50541.36    49842.89   7424.40 o 
   2  -4   7    22202.96    22031.11   4299.71 o 
   3  -4   7       95.84      109.12     38.52 o 
   4  -4   7     3936.23     5173.19    488.95 o 
   5  -4   7      147.45      216.52     50.71 o 
   6  -4   7    12121.12    12777.99   2493.86 o 
   7  -4   7      966.53     1067.26    224.37 o 
   8  -4   7       14.21       23.99     53.89 o 
   9  -4   7     2495.76     2019.22     83.92 o 
  10  -4   7      122.85      110.09     78.93 o 
 -11  -3   7     5600.99     5871.05    216.95 o 
 -10  -3   7     2368.59     2384.86    115.76 o 
  -9  -3   7      642.99      587.76     36.93 o 
  -8  -3   7     6004.12     5442.54    264.30 o 
  -7  -3   7      758.49      731.65     37.74 o 
  -6  -3   7    32352.99    26047.54   2270.10 o 
  -5  -3   7     5803.81     4904.45    257.48 o 
  -4  -3   7     3912.57     3638.61    241.23 o 
  -3  -3   7    25885.50    22643.77   1839.80 o 
  -2  -3   7      781.33     1026.53    129.83 o 
  -1  -3   7    67776.80    67288.02   9600.49 o 
   0  -3   7      998.72     1088.17    131.68 o 
   1  -3   7     3450.74     4201.64    391.61 o 
   2  -3   7    23702.19    27373.41   1126.32 o 
   3  -3   7      285.85      385.96     44.54 o 
   4  -3   7    32326.70    35017.73   2068.93 o 
   5  -3   7      177.89      246.21     45.94 o 
   6  -3   7      107.66      123.45     66.38 o 
   7  -3   7     4230.13     4083.55    293.66 o 
   8  -3   7      643.22      683.10    150.37 o 
   9  -3   7     5204.93     5331.46   1283.29 o 
 -12  -2   7      123.39      164.36     55.08 o 
 -11  -2   7       58.04       83.26     55.29 o 
 -10  -2   7     6102.27     6757.23    620.84 o 
  -9  -2   7     1206.69     1326.20     45.65 o 
  -8  -2   7     9323.45     8660.78    467.30 o 
  -7  -2   7       15.50       48.00     31.94 o 
  -6  -2   7     3048.64     3015.65    203.42 o 
  -5  -2   7    17571.24    16584.79   1306.49 o 
  -4  -2   7     2800.86     2422.04    200.23 o 
  -3  -2   7    15800.36    13765.91   1257.96 o 
  -2  -2   7     6916.90     7321.92    861.29 o 
  -1  -2   7     3428.48     3672.06    382.58 o 
   0  -2   7    11874.23    13077.33   1365.53 o 
   1  -2   7    16499.85    16135.87   1410.62 o 
   2  -2   7    15433.40    15291.51   1604.30 o 
   3  -2   7      117.03      134.30     31.64 o 
   4  -2   7     9006.96    10122.41    113.74 o 
   5  -2   7     9348.56     8948.24    156.57 o 
   6  -2   7     9654.26     9626.51   1462.74 o 
   7  -2   7     2104.26     2149.22    405.58 o 
   8  -2   7       13.64       57.38     48.02 o 
   9  -2   7     4278.91     4294.97   1004.89 o 
 -12  -1   7     1407.03     1423.75     94.38 o 
 -11  -1   7     3057.11     3291.21    219.11 o 
 -10  -1   7     4066.84     4512.02    171.21 o 
  -9  -1   7      444.35      450.67     48.30 o 
  -8  -1   7     3914.44     4336.65    232.80 o 
  -7  -1   7     5414.85     5794.23    225.11 o 
  -6  -1   7    15564.50    15800.86    293.18 o 
  -5  -1   7     2284.66     2226.38     67.05 o 
  -4  -1   7      455.92      467.74     32.03 o 
  -3  -1   7    16363.17    17350.26   1577.80 o 
  -2  -1   7     5448.09     6097.59    422.44 o 
  -1  -1   7    14683.33    15709.08    946.58 o 
   0  -1   7     4379.56     4187.54    261.88 o 
   1  -1   7     9724.61    10449.92    472.77 o 
   2  -1   7    17962.60    18340.47   1039.56 o 
   3  -1   7      344.38      370.56     40.90 o 
   4  -1   7     4869.87     4626.03    294.22 o 
   5  -1   7      192.51      226.57     38.32 o 
   6  -1   7     4485.68     4546.86    470.87 o 
   7  -1   7     4676.89     4863.41    741.79 o 
   8  -1   7        0.21        4.00     44.64 o 
   9  -1   7     1460.79     1418.66    318.69 o 
 -12   0   7       65.50      103.16     47.71 o 
 -11   0   7     2021.48     2187.23     99.30 o 
 -10   0   7    12225.74    13069.71    501.91 o 
  -9   0   7      790.39      802.53     43.15 o 
  -8   0   7     7176.87     7329.48    193.14 o 
  -7   0   7      386.47      425.10     39.28 o 
  -6   0   7     9989.81    10095.74    204.94 o 
  -5   0   7    38068.82    38649.38   1475.33 o 
  -4   0   7     2318.45     2725.59    154.54 o 
  -3   0   7     1871.54     1827.73    100.51 o 
  -2   0   7     2311.15     2866.35    193.33 o 
  -1   0   7    11133.38    12655.18    310.25 o 
   0   0   7    51903.81    56110.00   1887.20 o 
   1   0   7     5313.49     5244.15    197.66 o 
   2   0   7     9808.68    10202.55     89.72 o 
   3   0   7      711.72      877.33     43.01 o 
   4   0   7    16030.06    18022.61    662.26 o 
   5   0   7    15895.83    16526.75    828.24 o 
   6   0   7     1619.86     1462.32     97.86 o 
   7   0   7       61.90       78.83     43.24 o 
   8   0   7      199.32      247.28     47.60 o 
   9   0   7     5847.22     5761.88   1177.65 o 
 -12   1   7     4004.65     3732.86     58.08 o 
 -11   1   7      904.81     1056.66     61.86 o 
 -10   1   7      100.73      156.67     44.28 o 
  -9   1   7       20.88       32.46     40.21 o 
  -8   1   7     9251.49     9575.62    283.80 o 
  -7   1   7     5813.18     6040.13     99.31 o 
  -6   1   7     9263.53     9263.33    264.13 o 
  -5   1   7      166.38      160.18     28.80 o 
  -4   1   7       26.93       27.93     28.59 o 
  -3   1   7    13248.63    14116.77    594.86 o 
  -2   1   7     8525.38     9357.89    307.21 o 
  -1   1   7     8052.47     9195.32    472.90 o 
   0   1   7     1803.04     2137.94     86.01 o 
   1   1   7       22.41       36.31     35.60 o 
   2   1   7    51071.29    60462.15   7312.02 o 
   3   1   7     5243.03     5230.33     53.87 o 
   4   1   7     3673.97     3752.42     73.26 o 
   5   1   7      669.60      757.24     43.75 o 
   6   1   7     1287.65     1415.24    108.95 o 
   7   1   7    13058.03    13327.37   1046.58 o 
   8   1   7      798.72      891.05     99.74 o 
   9   1   7      468.21      432.13     58.42 o 
 -12   2   7       15.88       68.29     45.98 o 
 -11   2   7      174.71      213.70     45.12 o 
 -10   2   7    15141.21    15344.97    331.43 o 
  -9   2   7     3734.06     3881.83     92.75 o 
  -8   2   7     1284.28     1171.68     33.46 o 
  -7   2   7      813.81      836.88     41.21 o 
  -6   2   7     3951.81     4001.40    168.72 o 
  -5   2   7    42582.57    49459.21   2918.13 o 
  -4   2   7     2182.88     2711.87    181.14 o 
  -3   2   7     2709.67     2761.24     45.40 o 
  -2   2   7     8022.25     9833.00     80.28 o 
  -1   2   7     8531.23     8841.47    461.77 o 
   0   2   7    41008.18    43788.52   2013.62 o 
   1   2   7      470.08      684.66     36.48 o 
   2   2   7      344.89      434.11     36.51 o 
   3   2   7     1554.03     1898.84     46.24 o 
   4   2   7     7969.38     8535.30    252.37 o 
   5   2   7    11525.77    12416.17    648.63 o 
   6   2   7       80.58      155.00     44.48 o 
   7   2   7       30.88      127.58     51.34 o 
   8   2   7      623.81      714.02     80.54 o 
 -12   3   7     3843.12     3515.43     55.83 o 
 -11   3   7      220.11      235.62     42.11 o 
 -10   3   7      227.55      214.10     46.51 o 
  -9   3   7     3241.34     3243.60     58.90 o 
  -8   3   7     9103.67     9474.70    124.20 o 
  -7   3   7    11371.57    12368.55    436.94 o 
  -6   3   7      697.65      763.00     61.12 o 
  -5   3   7     3743.16     4605.95    243.46 o 
  -4   3   7     2173.34     2541.01    135.67 o 
  -3   3   7    30518.49    34751.86    124.66 o 
  -2   3   7    24666.18    26664.54    621.31 o 
  -1   3   7     6559.22     7352.80    387.36 o 
   0   3   7     3069.83     3248.48     60.31 o 
   1   3   7     5588.81     5800.80     67.12 o 
   2   3   7    20700.61    21180.75     75.33 o 
   3   3   7     6065.43     6668.69     56.74 o 
   4   3   7      199.16      299.71     41.76 o 
   5   3   7     3053.03     3413.59    168.45 o 
   6   3   7        2.28       75.73     49.76 o 
   7   3   7     7479.74     8160.73    662.53 o 
   8   3   7      761.44      811.21    132.76 o 
 -12   4   7      880.98      750.62     54.62 o 
 -11   4   7      159.22      180.10     50.49 o 
 -10   4   7    10964.60    11352.60    167.61 o 
  -9   4   7     3997.98     4013.95     42.30 o 
  -8   4   7      145.99      145.81     29.63 o 
  -7   4   7     9575.54    10777.65    778.63 o 
  -6   4   7      137.28      157.94     46.01 o 
  -5   4   7    52269.64    59627.10   3786.28 o 
  -4   4   7     4440.72     5324.77     65.84 o 
  -3   4   7      395.99      417.93     38.59 o 
  -2   4   7    12630.37    14037.18    449.35 o 
  -1   4   7     2946.24     2844.58    155.36 o 
   0   4   7    33661.11    34105.97    117.72 o 
   1   4   7      369.32      454.73     36.68 o 
   2   4   7       41.21      153.93     52.96 o 
   3   4   7     8412.96     8918.64    131.21 o 
   4   4   7      622.45      708.51     46.31 o 
   5   4   7     8505.51     9294.60    406.71 o 
   6   4   7      513.33      536.62     54.31 o 
   7   4   7      482.97      443.94     60.64 o 
 -12   5   7     4261.47     3668.78    300.74 o 
 -11   5   7      351.66      348.24     40.85 o 
 -10   5   7      565.63      553.48     36.85 o 
  -9   5   7     4796.08     5215.15     64.93 o 
  -8   5   7     2186.76     2342.59     52.48 o 
  -7   5   7    13815.53    16246.15   1284.99 o 
  -6   5   7      519.49      610.73     40.39 o 
  -5   5   7     2433.85     2856.73    244.07 o 
  -4   5   7    12663.95    14149.69   1051.03 o 
  -3   5   7     7872.81     8052.14    433.56 o 
  -2   5   7     5331.17     5767.40    296.02 o 
  -1   5   7      937.41      958.26     36.52 o 
   0   5   7     9784.42    10105.21    310.45 o 
   1   5   7     2120.76     2382.86     41.16 o 
   2   5   7     7355.37     7485.46     87.36 o 
   3   5   7     3097.83     3321.53     58.76 o 
   4   5   7      142.44       98.77     59.84 o 
   5   5   7     4757.79     5384.74     77.78 o 
   6   5   7     1139.03     1138.34     58.62 o 
   7   5   7     2814.02     2604.29     61.45 o 
 -11   6   7     1325.47     1326.68     43.45 o 
 -10   6   7     3578.22     3876.01     79.54 o 
  -9   6   7     2138.27     2301.83     54.62 o 
  -8   6   7     2694.17     3091.29    235.37 o 
  -7   6   7     9919.38    12009.13     97.28 o 
  -6   6   7       51.18      141.83     46.55 o 
  -5   6   7    13713.71    15069.82   1175.30 o 
  -4   6   7     1596.19     1608.31    130.40 o 
  -3   6   7      435.88      494.15     35.09 o 
  -2   6   7     7232.81     7891.09    411.57 o 
  -1   6   7      119.61      139.92     47.90 o 
   0   6   7     4209.35     4405.24    254.05 o 
   1   6   7       14.59       63.42     37.36 o 
   2   6   7     3920.74     3824.12     46.74 o 
   3   6   7     9990.55    10266.56    152.19 o 
   4   6   7      155.90      137.41     47.26 o 
   5   6   7     3654.86     3965.93    111.17 o 
   6   6   7       56.83      115.97     49.13 o 
 -11   7   7        1.32       -1.23     53.83 o 
 -10   7   7     1728.26     1622.28     96.47 o 
  -9   7   7     7885.82     8642.57    310.58 o 
  -8   7   7      930.71      992.23    102.41 o 
  -7   7   7     4048.57     4375.67    358.55 o 
  -6   7   7      160.53      229.75     38.12 o 
  -5   7   7     8393.86     8880.86    609.30 o 
  -4   7   7    18843.28    19483.69   1478.05 o 
  -3   7   7     3037.32     3203.12    231.39 o 
  -2   7   7     2771.39     2727.03    154.28 o 
  -1   7   7     1046.20     1133.60     51.81 o 
   0   7   7     6611.63     6400.28    116.17 o 
   1   7   7     9640.92     9549.93     61.19 o 
   2   7   7     1553.53     1519.49     46.05 o 
   3   7   7      537.84      620.15     42.07 o 
   4   7   7       75.15       56.26     44.27 o 
   5   7   7     5483.26     5574.65     57.71 o 
 -11   8   7     1704.03     1463.46     79.12 o 
 -10   8   7     2376.24     2334.86     60.68 o 
  -9   8   7      179.55      165.93     51.81 o 
  -8   8   7      133.20      129.58     42.08 o 
  -7   8   7     6747.79     7300.17    502.44 o 
  -6   8   7     4515.69     4958.93    280.03 o 
  -5   8   7     2406.54     2663.34    197.93 o 
  -4   8   7       59.41       67.32     38.10 o 
  -3   8   7      169.01      173.06     34.70 o 
  -2   8   7    17956.37    17764.30    972.64 o 
  -1   8   7     3039.26     2867.20     57.88 o 
   0   8   7     5744.10     5634.48    176.88 o 
   1   8   7       27.23       77.92     38.63 o 
   2   8   7       44.39      123.84     44.02 o 
   3   8   7    10524.06    10407.23    131.14 o 
   4   8   7     1464.25     1390.68     47.59 o 
   5   8   7      816.62      785.00     49.59 o 
 -10   9   7      435.37      371.45     55.44 o 
  -9   9   7     4836.57     4903.31    418.05 o 
  -8   9   7      130.30      158.68     49.53 o 
  -7   9   7      191.39      212.13     41.36 o 
  -6   9   7       22.92       43.40     72.38 o 
  -5   9   7     2374.83     2330.41    143.96 o 
  -4   9   7    10366.80    10224.48    636.42 o 
  -3   9   7      548.40      551.56     59.03 o 
  -2   9   7       15.55       -8.56     44.56 o 
  -1   9   7      467.01      508.92     65.84 o 
   0   9   7     4115.19     3940.48     45.45 o 
   1   9   7     8033.15     7363.25    177.89 o 
   2   9   7      124.35      102.97     45.21 o 
   3   9   7       54.72       48.49     52.74 o 
   4   9   7      109.43      162.14     72.45 o 
  -9  10   7       80.32       85.45     55.30 o 
  -8  10   7      152.22      157.90     45.98 o 
  -7  10   7     4931.57     4906.15    322.73 o 
  -6  10   7     4102.85     4143.41    211.69 o 
  -5  10   7      107.73       54.31     51.88 o 
  -4  10   7      273.58      334.54     41.79 o 
  -3  10   7        1.58       39.09     37.22 o 
  -2  10   7     8899.33     8428.22    342.84 o 
  -1  10   7     4911.27     4746.91     66.92 o 
   0  10   7      101.54      130.64     44.07 o 
   1  10   7      365.36      429.42     41.71 o 
   2  10   7      297.00      384.18     42.60 o 
   3  10   7     3120.94     2960.73     53.38 o 
  -8  11   7      914.09      776.79     48.32 o 
  -7  11   7      102.85      115.69     43.02 o 
  -6  11   7      827.66      835.91     50.16 o 
  -5  11   7      295.36      243.08     39.18 o 
  -4  11   7     7558.18     7053.12    380.55 o 
  -3  11   7     1164.85     1175.54     41.70 o 
  -2  11   7        1.29       46.93     43.21 o 
  -1  11   7      959.42      993.56     59.23 o 
   0  11   7      473.53      503.01     58.76 o 
   1  11   7     4260.35     3696.38     64.36 o 
  -6  12   7     3798.46     3157.91     52.72 o 
  -5  12   7      220.27      238.20     40.88 o 
  -4  12   7      988.32      887.48     97.01 o 
  -3  12   7      126.56      154.77     45.07 o 
  -2  12   7     2661.90     2319.49    122.51 o 
  -1  12   7     1548.17     1292.40     62.87 o 
  -2 -15   8       74.06      109.05     42.97 o 
  -1 -15   8      635.42      671.76     55.66 o 
   0 -15   8      183.06      200.32     50.53 o 
   1 -15   8     1612.96     1601.71     58.29 o 
   2 -15   8     2820.21     2627.11     66.21 o 
   3 -15   8      418.15      407.82     68.14 o 
   4 -15   8      364.42      267.96    146.39 o 
  -4 -14   8      449.55      458.71     46.00 o 
  -3 -14   8        5.04       64.87     42.22 o 
  -2 -14   8       48.23       58.62     41.70 o 
  -1 -14   8     3966.65     4406.58     51.98 o 
   0 -14   8      667.99      722.32     45.12 o 
   1 -14   8      655.48      672.75     52.68 o 
   2 -14   8      469.85      469.29     53.49 o 
   3 -14   8      427.81      432.03     67.88 o 
   4 -14   8     6478.45     5280.38    182.27 o 
  -5 -13   8      507.28      632.10     44.14 o 
  -4 -13   8     1581.82     1747.10     46.01 o 
  -3 -13   8     5906.55     6393.38    121.23 o 
  -2 -13   8       71.03      124.98     43.82 o 
  -1 -13   8      281.68      302.88     44.65 o 
   0 -13   8     1085.02     1041.88     58.01 o 
   1 -13   8     1529.27     1433.04     54.49 o 
   2 -13   8     5538.90     5421.08    504.74 o 
   3 -13   8       12.68       27.45     69.86 o 
   4 -13   8      164.92      216.68    154.08 o 
  -6 -12   8     4642.71     5126.45     53.71 o 
  -5 -12   8     4402.37     5157.65    242.93 o 
  -4 -12   8      915.24      903.92     42.82 o 
  -3 -12   8      404.72      443.48     43.70 o 
  -2 -12   8     1160.90     1089.11     46.43 o 
  -1 -12   8     9817.30    10101.69    156.77 o 
   0 -12   8     5001.81     5073.71    180.99 o 
   1 -12   8      852.76      781.92     53.28 o 
   2 -12   8      215.36      183.41     57.80 o 
   3 -12   8      575.80      624.35     70.43 o 
   4 -12   8     7030.52     8154.32    247.17 o 
  -7 -11   8      824.91      954.11     49.38 o 
  -6 -11   8      129.03      178.79     41.79 o 
  -5 -11   8     1621.38     1793.60     44.05 o 
  -4 -11   8       44.12       48.60     39.26 o 
  -3 -11   8     8139.32     8126.94     62.26 o 
  -2 -11   8      974.00     1025.77     44.49 o 
  -1 -11   8       34.71      -17.17     39.63 o 
   0 -11   8     5491.26     5101.48    276.99 o 
   1 -11   8      330.96      323.12     51.99 o 
   2 -11   8     9219.07     8274.44   1074.91 o 
   3 -11   8      355.47      334.88     70.54 o 
   8 -11   8       73.64      104.56    114.42 o 
  -8 -10   8      402.47      497.75     49.40 o 
  -7 -10   8     1106.13     1164.38     44.45 o 
  -6 -10   8     2607.50     2726.92     46.22 o 
  -5 -10   8     4510.28     4734.35     48.91 o 
  -4 -10   8      136.29      210.62     39.37 o 
  -3 -10   8     2941.78     2581.70     76.36 o 
  -2 -10   8     2564.70     2506.81     89.59 o 
  -1 -10   8     3078.62     2549.27    137.35 o 
   0 -10   8     1674.42     1490.05     84.39 o 
   1 -10   8      445.23      422.59     52.70 o 
   2 -10   8     6937.19     6438.68    139.37 o 
   3 -10   8      837.47      868.21    134.24 o 
   7 -10   8     3221.10     3476.36    128.18 o 
   8 -10   8      166.22      204.54    109.29 o 
  -9  -9   8      427.64      483.97     47.73 o 
  -8  -9   8     3471.75     3938.71     51.59 o 
  -7  -9   8      995.26      961.42     47.88 o 
  -6  -9   8      110.24      134.91     40.07 o 
  -5  -9   8     7506.07     7389.05    177.29 o 
  -4  -9   8      451.70      492.36     39.41 o 
  -3  -9   8     9745.30     8688.50    353.96 o 
  -2  -9   8     1149.95     1149.31     44.49 o 
  -1  -9   8     2636.07     2297.49    144.77 o 
   0  -9   8    17627.12    15325.05    688.84 o 
   1  -9   8      140.73      187.16     54.22 o 
   2  -9   8     1841.34     1945.17    455.83 o 
   3  -9   8       14.45       29.86     68.63 o 
   7  -9   8     1817.65     2152.39    113.60 o 
  -9  -8   8       97.28      113.69     45.06 o 
  -8  -8   8     1687.36     1885.87     46.41 o 
  -7  -8   8    10162.45    10414.55    106.18 o 
  -6  -8   8       89.50      117.10     39.86 o 
  -5  -8   8     5642.88     5087.97     50.06 o 
  -4  -8   8      170.90      169.54     41.28 o 
  -3  -8   8     5852.23     5217.01     57.48 o 
  -2  -8   8    15277.12    12975.21    149.56 o 
  -1  -8   8     7900.70     6693.93     62.24 o 
   0  -8   8     7155.78     6090.88     67.17 o 
   1  -8   8      477.75      428.14    119.81 o 
   2  -8   8     5376.57     6107.42   1509.83 o 
   3  -8   8     8280.69     9135.62   1761.93 o 
   6  -8   8       15.53       49.11     86.75 o 
 -10  -7   8     5191.47     4963.40    289.60 o 
  -9  -7   8     1823.23     1946.99     72.58 o 
  -8  -7   8     1915.87     2093.37     48.98 o 
  -7  -7   8      106.40      129.18     40.36 o 
  -6  -7   8      438.07      410.19     40.83 o 
  -5  -7   8    21214.40    19368.42    438.97 o 
  -4  -7   8     2583.77     2299.72     43.41 o 
  -3  -7   8     2232.25     1888.40     41.98 o 
  -2  -7   8     1042.73     1035.58     43.74 o 
  -1  -7   8      392.70      397.58     46.33 o 
   0  -7   8    39847.91    34587.68   3249.09 o 
   1  -7   8     2099.47     2117.28    570.11 o 
   2  -7   8     5551.81     5803.97   1510.64 o 
   3  -7   8        9.82       23.88     78.53 o 
   4  -7   8      434.83      395.99     65.57 o 
   5  -7   8    14212.12    18212.78    143.69 o 
   6  -7   8     1624.30     1669.23     88.77 o 
 -10  -6   8     1622.27     1532.51     74.90 o 
  -9  -6   8      227.99      259.83     48.43 o 
  -8  -6   8     1467.60     1509.34    117.65 o 
  -7  -6   8    15878.40    14789.93    750.57 o 
  -6  -6   8      378.56      389.04     39.45 o 
  -5  -6   8     1553.41     1465.46     58.08 o 
  -4  -6   8     3583.43     3331.51     92.02 o 
  -3  -6   8    14335.48    12130.82     64.39 o 
  -2  -6   8    40501.88    33205.54    498.86 o 
  -1  -6   8      908.54      712.37     64.42 o 
   0  -6   8      771.70      599.10    163.12 o 
   1  -6   8     1374.12     1208.87    280.23 o 
   2  -6   8    13767.57    13991.93   3097.10 o 
   3  -6   8    15359.77    13705.29   1454.48 o 
   4  -6   8     1382.58     1445.01     53.07 o 
   5  -6   8       35.16       94.04     65.70 o 
 -11  -5   8     1073.06     1045.19     84.44 o 
 -10  -5   8     5720.25     5673.63    326.78 o 
  -9  -5   8     6368.45     5958.18    627.35 o 
  -8  -5   8      966.84      984.08     64.92 o 
  -7  -5   8      166.60      173.90     31.26 o 
  -6  -5   8     3636.00     3434.25     82.64 o 
  -5  -5   8    20729.65    17895.80    634.13 o 
  -4  -5   8    17711.46    15416.75    278.34 o 
  -3  -5   8      480.08      400.50     54.58 o 
  -2  -5   8       41.11      128.56     46.45 o 
  -1  -5   8     1560.24     1458.44    183.22 o 
   0  -5   8    27882.55    28177.60   5058.84 o 
   1  -5   8    15920.45    14190.74   1823.36 o 
   2  -5   8      161.44      190.18     34.96 o 
   3  -5   8     2288.14     2551.58    245.06 o 
   4  -5   8      225.03      258.77     41.71 o 
   5  -5   8    15179.57    16415.42   3130.89 o 
   6  -5   8      554.38      605.82    136.87 o 
   7  -5   8       31.56       45.34     61.53 o 
   8  -5   8     3055.36     3042.30    680.81 o 
   9  -5   8      193.96      190.63     71.22 o 
 -11  -4   8      408.55      466.17     34.51 o 
 -10  -4   8      450.40      482.79     50.45 o 
  -9  -4   8     1473.29     1578.04    109.39 o 
  -8  -4   8       48.40       89.66     31.31 o 
  -7  -4   8    21361.26    19124.61   1007.48 o 
  -6  -4   8     2510.73     2236.52    137.14 o 
  -5  -4   8     1517.47     1243.79    102.73 o 
  -4  -4   8     4925.28     4540.75    251.35 o 
  -3  -4   8     2021.97     1542.80    133.98 o 
  -2  -4   8    36027.53    31452.51   2744.31 o 
  -1  -4   8     2188.10     2258.13    308.67 o 
   0  -4   8      258.85      394.13     61.78 o 
   1  -4   8     3668.54     4064.55    491.82 o 
   2  -4   8     1499.28     1571.13    128.19 o 
   3  -4   8    18476.98    22255.40    955.44 o 
   4  -4   8     1352.29     1638.95    165.75 o 
   5  -4   8     1040.79     1204.51    154.62 o 
   6  -4   8     2956.98     3279.68    578.00 o 
   7  -4   8      915.34      999.96    191.58 o 
   8  -4   8     3389.73     3662.18    820.92 o 
   9  -4   8        1.08       24.67     58.61 o 
 -11  -3   8      582.46      640.43     49.82 o 
 -10  -3   8     2830.94     3073.87    197.99 o 
  -9  -3   8     3217.94     3272.85    194.65 o 
  -8  -3   8      185.12      263.53     45.69 o 
  -7  -3   8     6465.69     6150.10    406.54 o 
  -6  -3   8     3324.15     3170.58    227.70 o 
  -5  -3   8    22257.88    20283.13   1454.77 o 
  -4  -3   8    10287.14     8906.15    834.22 o 
  -3  -3   8      412.78      387.91     30.29 o 
  -2  -3   8    22958.79    22981.36   2810.81 o 
  -1  -3   8     8427.02     9791.33   1317.23 o 
   0  -3   8    48934.84    52120.89   6004.07 o 
   1  -3   8     3259.10     3570.44    277.93 o 
   2  -3   8      917.28     1144.53     46.40 o 
   3  -3   8    16609.97    19926.74    635.20 o 
   4  -3   8     2328.20     2740.99    166.70 o 
   5  -3   8    18058.45    20210.14   2579.00 o 
   6  -3   8     2509.72     2805.65    455.76 o 
   7  -3   8        9.09      -14.04     75.96 o 
   8  -3   8     5318.01     4238.39     84.59 o 
   9  -3   8        3.69        7.69     65.70 o 
 -12  -2   8     2812.80     3133.51    192.40 o 
 -11  -2   8      979.23     1055.07     60.08 o 
 -10  -2   8      153.47      196.35     49.72 o 
  -9  -2   8     3513.85     4096.09    237.73 o 
  -8  -2   8       64.92      142.79     44.96 o 
  -7  -2   8    11777.05    11288.68    874.30 o 
  -6  -2   8      128.86      150.57     28.04 o 
  -5  -2   8     2894.77     2724.29    152.62 o 
  -4  -2   8    31696.68    30783.41   2200.39 o 
  -3  -2   8      129.96      118.35     31.87 o 
  -2  -2   8    38279.17    38178.68   4135.86 o 
  -1  -2   8     4836.49     5042.03    483.49 o 
   0  -2   8     1922.58     2223.46    218.48 o 
   1  -2   8    43821.68    46063.37   4269.86 o 
   2  -2   8     8988.04     8427.18    745.03 o 
   3  -2   8    16473.04    16239.77   1581.90 o 
   4  -2   8      718.40      901.74     43.39 o 
   5  -2   8     1700.48     1752.89     81.09 o 
   6  -2   8    10547.86    10907.50   1299.35 o 
   7  -2   8      537.32      521.36     53.96 o 
   8  -2   8     3963.74     3988.30    693.02 o 
   9  -2   8        0.25       24.11     51.74 o 
 -12  -1   8      357.59      470.27     87.02 o 
 -11  -1   8     5746.84     6346.71    394.17 o 
 -10  -1   8     1008.81     1172.98     47.05 o 
  -9  -1   8    10756.99    11712.99    281.78 o 
  -8  -1   8      191.23      273.86     42.88 o 
  -7  -1   8     4280.67     4473.15    162.17 o 
  -6  -1   8    13262.24    13737.95    280.03 o 
  -5  -1   8    13567.09    13948.11    402.47 o 
  -4  -1   8    12892.18    13377.89    702.90 o 
  -3  -1   8      422.31      438.35     44.65 o 
  -2  -1   8    23644.12    25281.14   1694.17 o 
  -1  -1   8    16234.74    17023.33    903.05 o 
   0  -1   8     4910.92     5227.10    520.73 o 
   1  -1   8    19034.24    20028.61    748.51 o 
   2  -1   8      153.70      154.26     31.03 o 
   3  -1   8    19655.88    21043.35   1415.93 o 
   4  -1   8    10728.63    10302.78   1104.12 o 
   5  -1   8     5989.53     6254.76    291.24 o 
   6  -1   8     2331.10     2470.11    318.21 o 
   7  -1   8        7.49       48.51     50.32 o 
   8  -1   8     5113.58     5316.94   1110.19 o 
   9  -1   8     1762.35     1729.20    352.68 o 
 -12   0   8     1319.52     1282.47    117.72 o 
 -11   0   8      858.30      804.79     46.06 o 
 -10   0   8      405.55      430.04     43.03 o 
  -9   0   8    15944.20    16583.70    400.18 o 
  -8   0   8     2644.31     2726.71    165.08 o 
  -7   0   8     4675.86     4733.16    140.52 o 
  -6   0   8     3209.37     3398.75    120.04 o 
  -5   0   8      328.15      292.45     28.38 o 
  -4   0   8    11175.39    11211.34    780.37 o 
  -3   0   8      279.09      279.83     29.40 o 
  -2   0   8    11813.81    11764.47    510.01 o 
  -1   0   8      153.11      272.34     37.57 o 
   0   0   8      821.05      901.93     40.55 o 
   1   0   8    42752.54    47073.44   1508.95 o 
   2   0   8     2206.42     2692.09    116.57 o 
   3   0   8     5312.68     5693.24     76.50 o 
   4   0   8     1100.02     1109.83     47.49 o 
   5   0   8     5309.11     5563.28    282.35 o 
   6   0   8     9622.28     9700.47    720.69 o 
   7   0   8      380.16      369.56     54.95 o 
   8   0   8      237.22      212.14     73.46 o 
 -12   1   8      803.80      799.64     52.61 o 
 -11   1   8     8060.73     8413.31    224.57 o 
 -10   1   8      212.71      210.22     40.90 o 
  -9   1   8     5986.71     6088.61    107.33 o 
  -8   1   8      100.90      105.61     39.98 o 
  -7   1   8     6098.81     6282.73    180.98 o 
  -6   1   8    25677.19    26848.75   1393.87 o 
  -5   1   8     1274.43     1221.83     80.80 o 
  -4   1   8     3849.17     4017.44    223.76 o 
  -3   1   8      851.35      925.97     40.88 o 
  -2   1   8    14844.98    16183.14    547.64 o 
  -1   1   8    30810.34    32454.71   1132.39 o 
   0   1   8      484.58      451.56     65.64 o 
   1   1   8     1185.77     1201.67     98.23 o 
   2   1   8       15.36       82.31     51.13 o 
   3   1   8    16405.67    17173.35    297.97 o 
   4   1   8    18792.87    20381.84    426.15 o 
   5   1   8      191.81      181.29     45.51 o 
   6   1   8      216.15      302.42     49.91 o 
   7   1   8       60.83       59.30     42.32 o 
   8   1   8     4698.10     4486.36    330.35 o 
 -12   2   8      510.30      474.96     54.33 o 
 -11   2   8      369.33      434.73     51.12 o 
 -10   2   8      242.72      225.91     39.29 o 
  -9   2   8     8441.58     8522.20    166.76 o 
  -8   2   8     4140.38     4132.60    103.99 o 
  -7   2   8      440.21      476.86     30.16 o 
  -6   2   8      330.54      404.24     28.85 o 
  -5   2   8       13.87       45.26     39.45 o 
  -4   2   8    32080.54    35502.55   1716.80 o 
  -3   2   8     6987.00     7854.12    273.35 o 
  -2   2   8      352.19      323.17     34.96 o 
  -1   2   8       58.69      190.28     34.49 o 
   0   2   8     2404.14     2685.18    103.62 o 
   1   2   8    27699.60    27775.67    114.82 o 
   2   2   8     2120.19     2431.34    129.26 o 
   3   2   8      722.64      704.37     39.77 o 
   4   2   8     3941.63     4133.54     67.93 o 
   5   2   8      804.07      890.23     57.48 o 
   6   2   8    13822.41    14926.87    814.04 o 
   7   2   8      294.60      452.95     51.64 o 
   8   2   8       67.07       66.49     42.88 o 
 -12   3   8      154.13      211.09     52.53 o 
 -11   3   8     8187.10     8288.20    109.89 o 
 -10   3   8     2170.34     2161.82     83.04 o 
  -9   3   8      257.94      288.30     32.08 o 
  -8   3   8      439.35      436.68     29.56 o 
  -7   3   8      642.98      712.34     43.97 o 
  -6   3   8    15888.00    19051.49   1524.53 o 
  -5   3   8     2865.95     3249.65    212.16 o 
  -4   3   8      310.60      314.55     37.17 o 
  -3   3   8     2604.85     2934.59    168.25 o 
  -2   3   8     6914.85     6788.96    401.73 o 
  -1   3   8    26124.62    28213.13   1289.03 o 
   0   3   8      746.23      706.11     39.28 o 
   1   3   8     2576.97     2821.73     69.08 o 
   2   3   8      618.17      682.06     41.49 o 
   3   3   8     9582.87     9557.05    135.19 o 
   4   3   8    10344.96    10813.23     63.02 o 
   5   3   8       74.19      138.95     63.89 o 
   6   3   8     1488.70     1662.86    119.88 o 
   7   3   8      266.36      354.21     54.33 o 
 -12   4   8       33.19       32.67     52.40 o 
 -11   4   8      492.18      534.34     50.63 o 
 -10   4   8     1195.26     1193.45     34.32 o 
  -9   4   8    10819.56    11147.93    165.68 o 
  -8   4   8     6174.50     6605.55    230.23 o 
  -7   4   8      108.05      226.78     43.64 o 
  -6   4   8     5149.16     5872.29    363.68 o 
  -5   4   8     1589.39     1958.59    165.48 o 
  -4   4   8    32189.23    35071.45   2280.69 o 
  -3   4   8     7210.40     7700.54    337.71 o 
  -2   4   8      692.24      700.74     48.30 o 
  -1   4   8     9330.30    10206.12    540.22 o 
   0   4   8     1142.53     1209.56     53.03 o 
   1   4   8    19466.57    19698.16    343.04 o 
   2   4   8     5354.94     5606.57    186.93 o 
   3   4   8      249.04      327.34     40.43 o 
   4   4   8     5712.38     5780.71    215.26 o 
   5   4   8      215.03      297.91     45.84 o 
   6   4   8     7174.93     7701.79    309.51 o 
   7   4   8     1122.80     1093.68     76.16 o 
 -11   5   8     6140.81     6000.33     78.62 o 
 -10   5   8     1371.75     1410.36     40.57 o 
  -9   5   8       68.75      108.52     37.18 o 
  -8   5   8     7298.87     8111.32    461.16 o 
  -7   5   8      251.81      322.05     47.35 o 
  -6   5   8    27803.44    33407.12    135.19 o 
  -5   5   8      932.77     1240.68    164.73 o 
  -4   5   8       12.30       50.57     35.96 o 
  -3   5   8    17446.81    18372.66   1195.53 o 
  -2   5   8      315.74      337.17     34.94 o 
  -1   5   8    23534.97    25347.67   1540.52 o 
   0   5   8      152.46      181.87     48.57 o 
   1   5   8     1007.26     1174.34    128.04 o 
   2   5   8     9689.82     9747.01    232.60 o 
   3   5   8     2602.83     2506.05     44.79 o 
   4   5   8    10306.97    11190.06    319.76 o 
   5   5   8       34.19       63.20     50.92 o 
   6   5   8     1376.46     1375.18     56.98 o 
 -11   6   8      376.94      358.54     34.24 o 
 -10   6   8     6058.55     6413.83    130.46 o 
  -9   6   8      808.86      877.21     47.49 o 
  -8   6   8    11468.35    14135.62    119.00 o 
  -7   6   8        5.55       39.36     44.50 o 
  -6   6   8     3756.51     3693.15    333.39 o 
  -5   6   8     7520.25     8347.23    638.11 o 
  -4   6   8     5252.00     5329.44    389.38 o 
  -3   6   8    13088.83    13609.06    795.35 o 
  -2   6   8      269.07      283.67     65.17 o 
  -1   6   8     4359.64     4545.71    295.54 o 
   0   6   8     5876.41     5689.33     65.70 o 
   1   6   8     2807.39     2813.94     42.40 o 
   2   6   8     1620.00     1737.55     42.22 o 
   3   6   8      152.67      217.84     43.10 o 
   4   6   8     6096.51     6237.09     90.67 o 
   5   6   8     1618.02     1708.54     57.01 o 
   6   6   8     1956.88     1940.44     60.59 o 
 -11   7   8     3353.39     3087.05    214.12 o 
 -10   7   8      761.83      750.30     92.02 o 
  -9   7   8       38.21       79.16     44.23 o 
  -8   7   8     6411.81     7344.18    662.53 o 
  -7   7   8     1869.23     1965.71    136.81 o 
  -6   7   8     3283.05     3515.79    232.13 o 
  -5   7   8      447.00      502.87     36.94 o 
  -4   7   8     2177.70     2062.10    170.20 o 
  -3   7   8     8535.19     8360.63    492.93 o 
  -2   7   8        7.96       70.49     34.17 o 
  -1   7   8     6120.38     5886.57    308.83 o 
   0   7   8     1285.66     1239.40     38.79 o 
   1   7   8     1783.57     1739.74     42.26 o 
   2   7   8     6925.56     6680.14     71.58 o 
   3   7   8       15.46       53.45     47.00 o 
   4   7   8     1148.62     1063.59     47.08 o 
   5   7   8       58.95       91.76     48.50 o 
 -10   8   8     5262.91     4955.22     66.32 o 
  -9   8   8      260.92      329.20     47.24 o 
  -8   8   8     2336.90     2507.85    224.84 o 
  -7   8   8      138.07      131.54     37.83 o 
  -6   8   8     4174.08     4196.25    317.94 o 
  -5   8   8    10809.45    11117.11    720.81 o 
  -4   8   8       83.60      106.80     35.94 o 
  -3   8   8      835.83      860.19     45.07 o 
  -2   8   8      246.24      256.18     35.59 o 
  -1   8   8    12138.53    11190.57     78.26 o 
   0   8   8     7974.97     8094.49    312.08 o 
   1   8   8     1577.74     1593.16     60.58 o 
   2   8   8      644.64      622.39     42.41 o 
   3   8   8        0.11       39.57     42.79 o 
   4   8   8     3370.53     3100.10     51.28 o 
 -10   9   8       32.46       93.54     55.36 o 
  -9   9   8       27.12       28.74     48.43 o 
  -8   9   8     6018.00     6197.48    340.61 o 
  -7   9   8     1544.02     1744.72    112.39 o 
  -6   9   8     1210.93     1191.74     85.87 o 
  -5   9   8       45.60       86.28     36.47 o 
  -4   9   8      440.38      461.90     37.05 o 
  -3   9   8    10018.24     9632.67    512.29 o 
  -2   9   8     1497.80     1569.48     77.91 o 
  -1   9   8     1445.46     1358.25     55.99 o 
   0   9   8      490.81      533.12     39.85 o 
   1   9   8      708.85      656.49     41.40 o 
   2   9   8     7297.21     7070.01    181.40 o 
   3   9   8      251.81      263.45     44.64 o 
  -9  10   8      230.60      211.43     45.54 o 
  -8  10   8        9.31       17.92     41.39 o 
  -7  10   8       28.34       39.25     39.67 o 
  -6  10   8     3965.39     3864.71    239.01 o 
  -5  10   8     6769.26     6469.62    379.13 o 
  -4  10   8       41.84       77.04     41.44 o 
  -3  10   8       14.95        3.60     37.65 o 
  -2  10   8      268.99      221.66     48.03 o 
  -1  10   8     3332.65     2887.83     63.95 o 
   0  10   8     3775.43     3693.38     48.05 o 
   1  10   8       10.52       76.16     41.64 o 
   2  10   8      417.01      455.83     44.12 o 
  -7  11   8     2579.02     2269.69    144.43 o 
  -6  11   8      182.31      161.62     44.10 o 
  -5  11   8      710.16      677.79     40.67 o 
  -4  11   8      132.03      117.74     39.13 o 
  -3  11   8     6287.97     5688.36    223.02 o 
  -2  11   8     1474.49     1346.72     79.06 o 
  -1  11   8      177.88      143.02     57.07 o 
   0  11   8      832.62      688.36     60.99 o 
  -5  12   8     5892.87     5085.71    313.36 o 
  -4  12   8      266.95      253.01     41.42 o 
  -3  12   8       17.53       30.62     41.13 o 
  -2 -15   9     3700.22     3712.49    404.90 o 
  -1 -15   9       97.66      131.25     42.14 o 
   0 -15   9     1551.86     1627.02     89.45 o 
   1 -15   9       26.48       51.80     53.60 o 
   2 -15   9      105.22       88.63     55.10 o 
   3 -15   9     3772.75     3392.26    374.40 o 
  -4 -14   9     4016.37     4269.38    170.81 o 
  -3 -14   9      206.38      180.81     47.50 o 
  -2 -14   9      939.65      935.39     52.96 o 
  -1 -14   9      307.77      341.46     44.60 o 
   0 -14   9     2326.93     2483.37     53.80 o 
   1 -14   9     3268.49     3335.59    135.12 o 
   2 -14   9      147.48      175.26     57.50 o 
   3 -14   9      182.08      157.69     71.23 o 
   4 -14   9       67.64       71.65    153.94 o 
  -5 -13   9      181.53      206.66     43.62 o 
  -4 -13   9        4.62       21.67     42.41 o 
  -3 -13   9        7.53        7.96     40.94 o 
  -2 -13   9     5307.91     5672.02     52.91 o 
  -1 -13   9     1039.01     1124.30     52.74 o 
   0 -13   9      290.08      316.52     45.13 o 
   1 -13   9       63.84       72.74     45.52 o 
   2 -13   9      426.28      394.26     56.86 o 
   3 -13   9     4897.67     4795.60    487.80 o 
  -6 -12   9      598.63      679.72     44.13 o 
  -5 -12   9     1424.22     1571.19     79.20 o 
  -4 -12   9     5337.26     5993.10    224.91 o 
  -3 -12   9        1.66       77.07     40.18 o 
  -2 -12   9        0.24       47.78     39.41 o 
  -1 -12   9      862.23      888.40     48.84 o 
   0 -12   9     5213.85     5090.07    347.55 o 
   1 -12   9     7711.70     7170.73    585.08 o 
   2 -12   9       13.05       42.56     56.45 o 
   3 -12   9       66.60       81.09     69.20 o 
   4 -12   9      383.06        0.95     77.85 o 
  -7 -11   9     4692.30     5325.91    158.94 o 
  -6 -11   9     3174.91     3436.90     77.78 o 
  -5 -11   9      784.01      886.74     46.62 o 
  -4 -11   9     1648.33     1767.56     62.40 o 
  -3 -11   9     1063.22     1093.89     41.66 o 
  -2 -11   9     8189.53     7630.76     59.22 o 
  -1 -11   9     3489.99     3399.13    183.49 o 
   0 -11   9      656.24      618.73     86.49 o 
   1 -11   9     3865.29     3528.45    387.49 o 
   2 -11   9      767.15      688.04     65.70 o 
   3 -11   9    10309.78    10964.43   1176.71 o 
   7 -11   9        0.07       17.00    106.32 o 
  -8 -10   9      256.82      331.75     44.73 o 
  -7 -10   9       47.44      103.89     42.93 o 
  -6 -10   9     3495.55     3708.90     87.02 o 
  -5 -10   9      556.12      596.71     41.14 o 
  -4 -10   9    10413.72    10178.55     67.12 o 
  -3 -10   9      867.93      810.87     41.45 o 
  -2 -10   9      628.48      544.37     45.54 o 
  -1 -10   9     3585.91     3378.25    124.80 o 
   0 -10   9     2180.18     1880.80     87.57 o 
   1 -10   9    12262.29    11078.58     91.01 o 
   2 -10   9       73.60       94.52     55.48 o 
   3 -10   9      566.10      618.53     80.08 o 
   7 -10   9        0.26       22.40    101.59 o 
  -9  -9   9      687.00      809.70     48.35 o 
  -8  -9   9     2375.17     2713.73     78.53 o 
  -7  -9   9     1614.21     1718.87     96.27 o 
  -6  -9   9     4105.81     3991.57     88.44 o 
  -5  -9   9      339.49      349.32     51.07 o 
  -4  -9   9     5314.14     5214.27    147.53 o 
  -3  -9   9     2805.55     2542.67     65.57 o 
  -2  -9   9     5779.67     5104.87    176.41 o 
  -1  -9   9     2093.82     1782.76     46.49 o 
   0  -9   9      246.59      283.43     53.06 o 
   1  -9   9     7351.56     7014.84   1704.65 o 
   2  -9   9     1333.05     1363.47    307.08 o 
   3  -9   9     4786.29     5143.55   1010.75 o 
   6  -9   9     8291.68     8991.50    124.66 o 
   7  -9   9      336.73      423.52     92.96 o 
  -9  -8   9     3999.54     4219.17     53.89 o 
  -8  -8   9      498.65      528.31     43.92 o 
  -7  -8   9        2.74       27.51     45.01 o 
  -6  -8   9    10633.91    10680.24    359.29 o 
  -5  -8   9      456.36      474.47     40.07 o 
  -4  -8   9     9306.94     8766.33     60.84 o 
  -3  -8   9      797.33      653.93     40.86 o 
  -2  -8   9      691.73      695.90     46.52 o 
  -1  -8   9    24674.50    21635.88   1074.44 o 
   0  -8   9      127.84      180.98     42.79 o 
   1  -8   9    10869.57    10262.17   2634.05 o 
   2  -8   9       45.41       23.89     53.44 o 
   3  -8   9     2261.65     2304.95    517.48 o 
   5  -8   9        5.49       -7.96     73.80 o 
   6  -8   9     1352.05     1477.52     93.10 o 
 -10  -7   9        4.52       31.55     33.35 o 
  -9  -7   9     1550.14     1553.78     96.96 o 
  -8  -7   9     6348.21     6769.20    277.53 o 
  -7  -7   9      702.59      758.58     42.46 o 
  -6  -7   9     4302.74     4072.01    111.37 o 
  -5  -7   9      853.92      820.14     44.29 o 
  -4  -7   9     3803.15     3252.30     45.57 o 
  -3  -7   9    14453.41    12092.89     85.27 o 
  -2  -7   9      548.93      551.00     40.38 o 
  -1  -7   9     2538.66     2157.66    181.74 o 
   0  -7   9      564.40      592.85    143.08 o 
   1  -7   9    14689.13    14685.26   3585.98 o 
   2  -7   9    15487.28    15519.76   3816.16 o 
   3  -7   9     1977.38     1743.33    177.99 o 
   4  -7   9     1055.97      985.92     53.20 o 
   5  -7   9      636.14      786.46     73.53 o 
 -10  -6   9     3386.15     2725.93    518.64 o 
  -9  -6   9      508.92      528.39     31.05 o 
  -8  -6   9        5.56       28.02     28.84 o 
  -7  -6   9      833.30      705.26     70.70 o 
  -6  -6   9    16297.74    15385.34    500.83 o 
  -5  -6   9     1951.56     1860.51     91.88 o 
  -4  -6   9     4365.04     4062.73     54.78 o 
  -3  -6   9      776.71      780.59     87.02 o 
  -2  -6   9     2513.53     2352.37    122.44 o 
  -1  -6   9    27841.63    26476.44   2822.94 o 
   0  -6   9      218.32      274.74     48.11 o 
   1  -6   9       84.32       97.89     32.43 o 
   2  -6   9     3146.33     2934.66    371.63 o 
   3  -6   9     3555.71     3728.73    263.39 o 
   4  -6   9    22310.56    23186.86    599.32 o 
   5  -6   9      347.51      349.77     71.70 o 
   6  -6   9      677.86      602.29     94.65 o 
 -11  -5   9      670.72      664.80     44.48 o 
 -10  -5   9      569.30      530.88     50.95 o 
  -9  -5   9     1312.71     1321.98     72.87 o 
  -8  -5   9     8692.67     8274.38    499.92 o 
  -7  -5   9        0.44       43.52     28.02 o 
  -6  -5   9       23.69       12.56     27.99 o 
  -5  -5   9     2017.60     1899.01    138.14 o 
  -4  -5   9    15097.20    13084.72    853.98 o 
  -3  -5   9    19103.56    16480.28   1338.69 o 
  -2  -5   9      663.15      597.51     29.82 o 
  -1  -5   9      698.42      751.05    103.20 o 
   0  -5   9     6409.70     6968.67    884.07 o 
   1  -5   9    21539.48    21021.77   2548.57 o 
   2  -5   9    10726.36    10847.84   1889.76 o 
   3  -5   9      651.75      751.52     43.05 o 
   4  -5   9     1897.12     2407.23    228.82 o 
   5  -5   9     2333.10     2526.77    459.54 o 
   6  -5   9    12183.29    12987.86   2661.91 o 
   7  -5   9     4723.19     5018.20   1193.64 o 
   8  -5   9      524.98      619.51    134.92 o 
   9  -5   9      468.17      428.07    102.34 o 
 -11  -4   9     4741.54     5342.63    519.31 o 
 -10  -4   9     6113.27     6411.38    446.54 o 
  -9  -4   9     1886.26     2079.58    166.72 o 
  -8  -4   9     1101.81     1074.93     80.94 o 
  -7  -4   9     2511.52     2354.12    166.09 o 
  -6  -4   9    23669.44    21040.83   1840.20 o 
  -5  -4   9    12388.21    11337.17    959.10 o 
  -4  -4   9     2438.04     2262.73    182.99 o 
  -3  -4   9     5676.06     5579.83    448.29 o 
  -2  -4   9        5.27       51.83     30.91 o 
  -1  -4   9    34453.97    34545.84   4657.42 o 
   0  -4   9    15452.95    16243.20   2001.50 o 
   1  -4   9     1175.87     1449.30    102.53 o 
   2  -4   9     3965.57     5044.33    368.27 o 
   3  -4   9      152.29      235.25     45.51 o 
   4  -4   9    18543.37    22159.94   1577.01 o 
   5  -4   9      766.47      892.46    129.32 o 
   6  -4   9       55.11      141.95     53.40 o 
   7  -4   9     3122.48     3217.15    640.46 o 
   8  -4   9      263.42      299.71     55.37 o 
   9  -4   9     5519.88     4949.26   1015.88 o 
 -11  -3   9      193.45      258.33     51.41 o 
 -10  -3   9     2673.05     3194.51    258.03 o 
  -9  -3   9      535.44      501.09     48.12 o 
  -8  -3   9    12890.94    12746.73    881.11 o 
  -7  -3   9      644.18      636.18     75.20 o 
  -6  -3   9      153.51      163.12     29.50 o 
  -5  -3   9    19276.25    18404.90   1450.71 o 
  -4  -3   9     1929.09     1626.32    134.56 o 
  -3  -3   9    35581.54    33049.55   3294.18 o 
  -2  -3   9     1796.99     1927.89    246.48 o 
  -1  -3   9     1470.24     1747.38    204.35 o 
   0  -3   9    11124.08    12634.82   1131.15 o 
   1  -3   9     4354.81     5482.90     71.65 o 
   2  -3   9    20427.15    23677.56   1033.08 o 
   3  -3   9       10.04       19.71     43.40 o 
   4  -3   9      378.61      498.55     42.11 o 
   5  -3   9     6563.00     7670.04    693.83 o 
   6  -3   9     1048.96     1179.19    154.49 o 
   7  -3   9     1612.17     1653.53    272.81 o 
   8  -3   9      305.44      264.69     53.43 o 
   9  -3   9      851.18      721.63    143.96 o 
 -12  -2   9     1582.76     1615.48     58.74 o 
 -11  -2   9     2168.85     2489.13    102.20 o 
 -10  -2   9     3513.25     3883.53     55.37 o 
  -9  -2   9      106.58      148.04     42.66 o 
  -8  -2   9     3314.30     3544.71    213.92 o 
  -7  -2   9     2462.00     2637.84     48.11 o 
  -6  -2   9    13215.27    12522.62    702.18 o 
  -5  -2   9    10248.62     9782.76    616.13 o 
  -4  -2   9      119.10      168.77     30.88 o 
  -3  -2   9    14471.51    17097.88    324.89 o 
  -2  -2   9     1082.37     1108.97    121.69 o 
  -1  -2   9    26725.02    27506.97   2573.70 o 
   0  -2   9     3948.83     3849.13    352.74 o 
   1  -2   9     1114.11     1349.00    123.89 o 
   2  -2   9    11078.57    11331.91   1056.42 o 
   3  -2   9     1201.64     1364.45    133.41 o 
   4  -2   9    17135.51    17544.84   1896.53 o 
   5  -2   9     1307.77     1455.57     69.02 o 
   6  -2   9      168.56      134.66     49.13 o 
   7  -2   9     5687.63     5008.92     91.47 o 
   8  -2   9      218.56      163.25     72.05 o 
 -12  -1   9      789.36      812.97     50.49 o 
 -11  -1   9        5.96      -14.71     49.94 o 
 -10  -1   9     8526.10     9192.39    421.56 o 
  -9  -1   9      140.23      141.98     41.72 o 
  -8  -1   9     6678.67     6962.62    345.54 o 
  -7  -1   9     1640.09     1575.68     68.13 o 
  -6  -1   9      967.68      944.97     39.39 o 
  -5  -1   9    12230.76    13020.00    524.25 o 
  -4  -1   9       22.02      119.38     28.92 o 
  -3  -1   9     7224.51     6958.18   1019.02 o 
  -2  -1   9      345.79      405.15     31.67 o 
  -1  -1   9     8950.00     9674.00    473.50 o 
   0  -1   9    25302.08    26855.10   2354.16 o 
   1  -1   9      195.96      228.50     29.04 o 
   2  -1   9     5843.14     5729.96    330.18 o 
   3  -1   9       30.86       80.99     29.43 o 
   4  -1   9     8719.49     8802.00    707.85 o 
   5  -1   9     9845.46     9473.69   1070.79 o 
   6  -1   9     2002.26     1866.36     83.52 o 
   7  -1   9     1095.65     1189.80    160.22 o 
   8  -1   9      123.37       97.76     52.90 o 
 -12   0   9     2962.77     2844.95    111.92 o 
 -11   0   9      813.54      847.73     74.34 o 
 -10   0   9     4501.30     4770.49    165.55 o 
  -9   0   9      291.00      268.58     39.63 o 
  -8   0   9      515.37      570.30     38.80 o 
  -7   0   9    14918.47    15095.90    653.49 o 
  -6   0   9     1017.56      957.59     29.26 o 
  -5   0   9     8152.49     8030.61    795.37 o 
  -4   0   9     1120.16     1042.78     67.32 o 
  -3   0   9     9200.39     9943.85    577.42 o 
  -2   0   9    19161.38    21580.58    899.72 o 
  -1   0   9    10569.28    10504.69    791.57 o 
   0   0   9     1901.75     1979.26    124.33 o 
   1   0   9     1615.57     1961.36     91.20 o 
   2   0   9    13841.55    15648.70    598.51 o 
   3   0   9     3158.64     3769.36    176.54 o 
   4   0   9     2415.06     2252.36     73.26 o 
   5   0   9      404.44      432.59     35.60 o 
   6   0   9      187.14      247.35     38.64 o 
   7   0   9     4812.67     5014.99    570.92 o 
   8   0   9     1327.71     1284.71    218.78 o 
 -12   1   9      114.82      158.40     43.43 o 
 -11   1   9      138.40      195.71     43.37 o 
 -10   1   9     7568.24     7465.48    274.77 o 
  -9   1   9     1188.21     1179.94    109.22 o 
  -8   1   9     1032.76     1056.25     41.07 o 
  -7   1   9     1751.28     1907.76    104.81 o 
  -6   1   9     1087.08     1139.14     62.78 o 
  -5   1   9    22739.08    25097.71   1300.23 o 
  -4   1   9     1253.17     1402.56     62.76 o 
  -3   1   9     1342.67     1265.50     69.15 o 
  -2   1   9      637.52      706.01     42.37 o 
  -1   1   9     9305.34     9258.75    368.34 o 
   0   1   9    37459.36    39834.41   1509.29 o 
   1   1   9      298.26      387.72     39.74 o 
   2   1   9     4852.48     4822.88    337.30 o 
   3   1   9     1026.82     1131.31     71.78 o 
   4   1   9     4973.42     5233.15     60.24 o 
   5   1   9    14400.83    15597.10    573.01 o 
   6   1   9      136.32      204.38     42.77 o 
   7   1   9      695.75      659.97     55.16 o 
   8   1   9      449.86      392.03     53.04 o 
 -12   2   9     4777.77     4474.95    140.65 o 
 -11   2   9        0.13       -6.85     40.67 o 
 -10   2   9     1032.13     1085.29     40.94 o 
  -9   2   9       77.09      102.29     33.72 o 
  -8   2   9     5208.28     5046.38    216.05 o 
  -7   2   9    12700.89    13570.86    672.92 o 
  -6   2   9     1126.88     1286.55     83.69 o 
  -5   2   9       91.66      199.61     40.09 o 
  -4   2   9     4065.39     4802.08    310.05 o 
  -3   2   9    21517.69    23392.07    911.93 o 
  -2   2   9    33794.28    40492.58   1742.49 o 
  -1   2   9      839.19      759.88     34.96 o 
   0   2   9       63.78       70.56     34.34 o 
   1   2   9       49.22      104.24     34.62 o 
   2   2   9    12996.89    12912.02     88.10 o 
   3   2   9     9907.18    10330.51    133.57 o 
   4   2   9     1522.32     1358.37     43.40 o 
   5   2   9       47.21      110.29     46.51 o 
   6   2   9      140.04      191.50     46.81 o 
   7   2   9     3626.97     3555.67    134.45 o 
 -12   3   9       16.74       33.23     48.36 o 
 -11   3   9      363.89      382.81     43.76 o 
 -10   3   9     9011.79     9242.06    114.45 o 
  -9   3   9    10873.26     9050.91   1986.45 o 
  -8   3   9     2683.50     2814.59    100.14 o 
  -7   3   9      551.82      650.69     43.72 o 
  -6   3   9      113.86      200.24     37.59 o 
  -5   3   9    21730.48    25097.04   1519.20 o 
  -4   3   9    10328.94    11267.83    583.33 o 
  -3   3   9     4220.92     4441.35    202.92 o 
  -2   3   9     2542.18     2990.76    161.50 o 
  -1   3   9      372.10      409.87     34.96 o 
   0   3   9    26660.60    28184.88   1976.31 o 
   1   3   9     9745.93    10769.25    529.16 o 
   2   3   9       19.76       41.17     36.58 o 
   3   3   9      373.43      388.82     43.63 o 
   4   3   9      420.74      449.52     59.64 o 
   5   3   9    13211.97    14119.58    585.22 o 
   6   3   9      361.79      438.41     49.06 o 
   7   3   9      153.02      253.72     55.66 o 
 -12   4   9     4594.22     3977.83     61.40 o 
 -11   4   9      677.87      719.96     34.90 o 
 -10   4   9        8.53       43.06     32.38 o 
  -9   4   9     1833.84     1992.45     35.47 o 
  -8   4   9     1030.20     1153.78     57.64 o 
  -7   4   9    19042.52    21710.63   1827.23 o 
  -6   4   9     4871.86     5523.45    436.34 o 
  -5   4   9      322.72      465.61     53.96 o 
  -4   4   9      141.43      220.40     33.55 o 
  -3   4   9     1570.42     1676.77    162.65 o 
  -2   4   9    15007.85    15220.97   1208.76 o 
  -1   4   9     1294.05     1441.68     45.47 o 
   0   4   9       38.58       79.90     34.92 o 
   1   4   9     3216.23     3292.46     59.91 o 
   2   4   9     3119.79     3086.18     99.16 o 
   3   4   9     4827.33     4995.92    162.78 o 
   4   4   9      783.71      861.20     48.49 o 
   5   4   9     1740.96     1784.68     63.01 o 
   6   4   9      522.27      602.85     51.57 o 
 -11   5   9      890.01      841.23     34.80 o 
 -10   5   9     5796.03     5771.33     94.38 o 
  -9   5   9     7977.88     8407.40    221.50 o 
  -8   5   9      102.38       99.34     42.11 o 
  -7   5   9     3006.77     3519.51    225.86 o 
  -6   5   9     2847.37     3241.73     75.15 o 
  -5   5   9    13639.41    14493.24   1299.35 o 
  -4   5   9     5168.66     5475.58    426.48 o 
  -3   5   9      152.82      225.12     33.52 o 
  -2   5   9     6230.58     6479.52    465.68 o 
  -1   5   9      175.33      238.95     49.85 o 
   0   5   9    10935.71    11116.79    822.27 o 
   1   5   9     1661.72     1567.37     56.53 o 
   2   5   9      386.22      501.28    170.61 o 
   3   5   9     6663.35     6579.54    119.00 o 
   4   5   9      288.56      304.93     44.84 o 
   5   5   9     5238.21     5323.40    115.97 o 
   6   5   9     1144.23     1159.63     53.51 o 
 -11   6   9     1099.15     1064.95     41.98 o 
 -10   6   9      418.91      380.19     37.26 o 
  -9   6   9     5094.65     5409.29    161.03 o 
  -8   6   9      656.73      750.57     64.09 o 
  -7   6   9     8528.10     9683.84    609.90 o 
  -6   6   9      108.04      148.35     35.36 o 
  -5   6   9      483.07      488.62     71.10 o 
  -4   6   9    10448.79    10413.00    780.85 o 
  -3   6   9      341.57      361.43     34.75 o 
  -2   6   9     5874.41     5864.30    318.69 o 
  -1   6   9      412.77      391.27     36.19 o 
   0   6   9     2602.76     2206.49     55.99 o 
   1   6   9    12897.45    12770.21    340.88 o 
   2   6   9     3240.26     3154.05    116.77 o 
   3   6   9     6461.73     6162.22    307.55 o 
   4   6   9        1.63       -0.38     45.60 o 
   5   6   9     3234.78     3021.98     54.66 o 
 -11   7   9     3154.12     2765.68    150.16 o 
 -10   7   9     1297.83     1332.07     76.63 o 
  -9   7   9     3936.24     5059.27    401.86 o 
  -8   7   9       33.52       88.12     47.29 o 
  -7   7   9     2078.81     2271.69    182.89 o 
  -6   7   9     6656.36     7174.79    520.93 o 
  -5   7   9     2487.34     2497.11    135.52 o 
  -4   7   9     2784.61     2778.19    202.65 o 
  -3   7   9      380.61      333.05     35.55 o 
  -2   7   9    11281.68    10761.70    789.69 o 
  -1   7   9     7891.43     8044.13    538.13 o 
   0   7   9     3055.52     3012.64     59.91 o 
   1   7   9      949.08      969.59     40.54 o 
   2   7   9      271.06      247.53     41.45 o 
   3   7   9     5530.99     5420.79     97.15 o 
   4   7   9     1053.40      910.84     48.37 o 
 -10   8   9      163.71      187.80     49.89 o 
  -9   8   9     8984.29     8878.15    609.17 o 
  -8   8   9      723.99      832.30     79.67 o 
  -7   8   9     3679.96     3928.29    373.60 o 
  -6   8   9       39.92       41.45     40.92 o 
  -5   8   9     1228.95     1266.03     50.05 o 
  -4   8   9    12453.53    12505.31    895.67 o 
  -3   8   9       10.06       63.34     40.08 o 
  -2   8   9     4216.82     4166.35    336.01 o 
  -1   8   9        0.71       25.47     39.16 o 
   0   8   9     1334.78     1223.05     57.48 o 
   1   8   9     8918.18     8922.26    195.50 o 
   2   8   9      120.10      120.22     42.35 o 
   3   8   9     1324.40     1231.80     54.38 o 
  -9   9   9      179.65      180.28     42.64 o 
  -8   9   9        6.80       33.62     43.65 o 
  -7   9   9     5415.90     5233.77    255.95 o 
  -6   9   9    11599.78    11675.37    722.43 o 
  -5   9   9     1288.58     1409.47    105.17 o 
  -4   9   9      927.89      807.01     38.24 o 
  -3   9   9      160.52      180.66     37.03 o 
  -2   9   9     4931.18     4590.13    382.98 o 
  -1   9   9     7837.22     7655.27    309.78 o 
   0   9   9      776.22      582.45     58.83 o 
   1   9   9       69.27       99.22     41.48 o 
   2   9   9      109.39      160.87     43.93 o 
  -8  10   9     2959.66     2530.41    131.34 o 
  -7  10   9      218.94      190.65     41.10 o 
  -6  10   9       36.95       41.86     43.38 o 
  -5  10   9       86.54      123.19     37.96 o 
  -4  10   9     8991.00     8382.40    347.89 o 
  -3  10   9     1993.63     1765.79     45.22 o 
  -2  10   9      253.25      242.41     39.55 o 
  -1  10   9       54.04       70.03     47.22 o 
   0  10   9      181.32      201.17     58.01 o 
   1  10   9     2743.55     2567.20     48.64 o 
  -6  11   9     3241.53     2819.70     63.82 o 
  -5  11   9      735.58      574.34     44.98 o 
  -4  11   9      268.95      274.76     52.48 o 
  -3  11   9       30.76       57.67     39.80 o 
  -2  11   9     2496.28     2023.11    140.05 o 
  -1 -15  10     2015.29     2026.04    120.28 o 
   0 -15  10      557.52      561.45     55.63 o 
   1 -15  10      633.70      628.88     56.75 o 
   2 -15  10       32.34       65.62     63.19 o 
  -4 -14  10       77.30      106.15     43.99 o 
  -3 -14  10     4197.08     4034.63    281.98 o 
  -2 -14  10      181.12      202.89     47.31 o 
  -1 -14  10     1416.45     1618.40     49.85 o 
   0 -14  10      242.06      270.16     54.64 o 
   1 -14  10      603.81      598.78     55.71 o 
   2 -14  10     4991.88     4933.31    385.06 o 
   3 -14  10        2.85       11.45     68.91 o 
  -5 -13  10     4045.16     4075.34     55.79 o 
  -4 -13  10     1044.67     1171.47     54.38 o 
  -3 -13  10       42.24       59.51     45.08 o 
  -2 -13  10     1460.51     1511.65     48.83 o 
  -1 -13  10     2908.40     3031.67     54.41 o 
   0 -13  10     6203.90     6007.35    187.27 o 
   1 -13  10      427.93      445.72     58.76 o 
   2 -13  10        4.35       19.66     65.61 o 
   3 -13  10      154.93      174.17     71.84 o 
  -6 -12  10      643.02      645.21     88.24 o 
  -5 -12  10       93.64      101.35     41.55 o 
  -4 -12  10        0.13       41.80     44.04 o 
  -3 -12  10     4146.80     4080.94     63.75 o 
  -2 -12  10     1695.37     1663.78     43.89 o 
  -1 -12  10       39.24       70.09     44.33 o 
   0 -12  10     1552.96     1405.62    101.19 o 
   1 -12  10       17.39       15.08     56.17 o 
   2 -12  10     5761.36     5514.61    143.15 o 
   3 -12  10     1173.80     1116.31     73.11 o 
  -7 -11  10     1703.17     1850.86     65.10 o 
  -6 -11  10      770.58      914.05     47.54 o 
  -5 -11  10     6586.25     7007.78     55.38 o 
  -4 -11  10        5.39       28.98     40.18 o 
  -3 -11  10       41.42       57.69     43.93 o 
  -2 -11  10     1664.87     1553.17     48.41 o 
  -1 -11  10     3554.16     3449.02    118.53 o 
   0 -11  10     7589.29     6989.05    281.78 o 
   1 -11  10        0.10       -0.51     56.71 o 
   2 -11  10     1381.49     1363.53    109.49 o 
   3 -11  10     1993.53     2189.69    197.32 o 
   6 -11  10       63.78       49.38     98.49 o 
   7 -11  10      656.50      748.27    102.81 o 
  -8 -10  10     3391.54     3763.98     53.09 o 
  -7 -10  10     2145.58     2494.65    146.93 o 
  -6 -10  10        2.26       -7.67     42.03 o 
  -5 -10  10     3998.38     4083.19     53.27 o 
  -4 -10  10     1467.00     1544.33     43.18 o 
  -3 -10  10     6991.30     6533.46     53.62 o 
  -2 -10  10     3707.71     3060.42     52.28 o 
  -1 -10  10       62.05       64.05     50.24 o 
   0 -10  10     5442.12     5015.36     64.73 o 
   1 -10  10      521.41      458.74     75.89 o 
   2 -10  10    10578.52    10762.78   2167.83 o 
   3 -10  10      436.44      510.53     93.83 o 
   6 -10  10       41.52       77.18     94.04 o 
   7 -10  10     3427.57     3888.14    119.53 o 
  -9  -9  10      701.37      829.32     57.88 o 
  -8  -9  10      199.27      244.42     44.64 o 
  -7  -9  10     2312.05     2465.61    137.95 o 
  -6  -9  10      442.18      496.40     45.67 o 
  -5  -9  10     4200.31     4168.94     52.27 o 
  -4  -9  10      496.09      508.59     41.72 o 
  -3  -9  10     1855.12     1598.39     46.56 o 
  -2  -9  10     6534.51     5683.99    174.93 o 
  -1  -9  10     1888.91     1850.02    277.06 o 
   0  -9  10     8001.86     7300.36   1142.24 o 
   1  -9  10      196.69      191.19     51.27 o 
   2  -9  10     2951.13     3122.96    809.12 o 
   3  -9  10     6963.59     7059.32   1522.98 o 
   5  -9  10     3421.11     3401.21     95.38 o 
   6  -9  10        3.01        8.09     94.45 o 
  -9  -8  10     1902.90     1946.47    158.79 o 
  -8  -8  10     1061.65     1312.29     45.17 o 
  -7  -8  10     3008.84     3063.66     51.33 o 
  -6  -8  10      538.91      505.83     41.77 o 
  -5  -8  10     7161.07     6984.33     88.30 o 
  -4  -8  10     2396.41     2340.20     47.55 o 
  -3  -8  10     4713.37     4359.30     64.62 o 
  -2  -8  10      761.93      757.66     60.11 o 
  -1  -8  10      156.13      196.45     48.34 o 
   0  -8  10    12838.76    12991.43   3360.53 o 
   1  -8  10     2260.61     2326.10    582.32 o 
   2  -8  10     5200.76     5492.41   1316.35 o 
   3  -8  10       60.09       54.31     44.57 o 
   4  -8  10      690.95      533.76     56.48 o 
   5  -8  10     9846.28    10829.66    108.21 o 
 -10  -7  10     2798.80     2767.20    229.42 o 
  -9  -7  10       12.17       26.79     32.90 o 
  -8  -7  10      635.75      613.22     55.01 o 
  -7  -7  10    11248.13    11556.91    473.03 o 
  -6  -7  10      357.08      401.36     40.92 o 
  -5  -7  10    11579.85    10775.44     73.33 o 
  -4  -7  10      672.49      683.64     40.78 o 
  -3  -7  10      245.13      268.11     44.54 o 
  -2  -7  10    22862.03    21246.49   1612.44 o 
  -1  -7  10        3.94       45.57     54.03 o 
   0  -7  10     6061.77     6214.13   1437.44 o 
   1  -7  10       83.22      224.72     68.20 o 
   2  -7  10     2153.62     1986.71    302.72 o 
   3  -7  10    19284.35    17092.03   1694.15 o 
   4  -7  10       49.51       40.73     47.04 o 
 -10  -6  10     1555.28     1572.89    118.97 o 
  -9  -6  10     6324.26     6570.56    736.34 o 
  -8  -6  10      371.19      415.39     36.93 o 
  -7  -6  10     1539.96     1446.23    106.62 o 
  -6  -6  10      444.61      490.54     37.78 o 
  -5  -6  10    12827.31    11546.21    711.90 o 
  -4  -6  10    24636.66    24164.38    517.69 o 
  -3  -6  10     3895.53     3594.06    177.01 o 
  -2  -6  10     2397.56     2213.03     83.59 o 
  -1  -6  10      526.92      454.56     55.01 o 
   0  -6  10    13944.29    13142.10   1761.21 o 
   1  -6  10    10629.59    10085.47   1190.80 o 
   2  -6  10      179.81      265.55     38.12 o 
   3  -6  10       13.26       40.31     41.87 o 
   4  -6  10      536.59      618.88     66.00 o 
   5  -6  10    12473.98    13280.16   1657.84 o 
   6  -6  10     6107.48     6274.87   1187.64 o 
   7  -6  10      129.47      123.80     85.07 o 
 -11  -5  10     1763.02     1813.51    135.97 o 
 -10  -5  10      992.49     1096.19     69.71 o 
  -9  -5  10      372.65      403.84     36.09 o 
  -8  -5  10      241.49      235.35     30.81 o 
  -7  -5  10     8235.88     7536.13    489.47 o 
  -6  -5  10     6582.61     6025.67    453.93 o 
  -5  -5  10      216.89      211.95     30.08 o 
  -4  -5  10     1236.96     1246.05     90.31 o 
  -3  -5  10     1599.14     1474.05    130.02 o 
  -2  -5  10    29360.40    26829.65   2645.80 o 
  -1  -5  10     3974.72     3937.56    474.30 o 
   0  -5  10       78.34       59.25     29.01 o 
   1  -5  10     3638.97     4373.83    470.88 o 
   2  -5  10     3818.86     4304.19    323.12 o 
   3  -5  10    10715.63    12805.68    876.71 o 
   4  -5  10       62.28       96.54     53.90 o 
   5  -5  10       10.78       39.34     57.45 o 
   6  -5  10     1563.92     1786.63    320.64 o 
   7  -5  10     1693.21     1913.80    409.28 o 
   8  -5  10     5717.82     5282.52   1214.35 o 
 -11  -4  10     1355.09     1417.53    103.28 o 
 -10  -4  10     1010.54     1179.94     98.82 o 
  -9  -4  10    10469.20    10955.66    855.32 o 
  -8  -4  10       37.88       46.92     28.97 o 
  -7  -4  10      141.61      172.40     30.31 o 
  -6  -4  10     1730.09     1678.93    145.12 o 
  -5  -4  10     9982.50     9622.67    784.62 o 
  -4  -4  10    22483.96    21022.85   1723.19 o 
  -3  -4  10     1191.29      993.20     92.24 o 
  -2  -4  10     3554.90     3993.94    523.35 o 
  -1  -4  10       87.01      143.43     31.77 o 
   0  -4  10    18415.53    19873.57   2358.00 o 
   1  -4  10    17010.62    19037.43   1450.70 o 
   2  -4  10      148.37      161.54     44.02 o 
   3  -4  10     3260.48     3866.14    129.93 o 
   4  -4  10     1287.55     1633.26    109.22 o 
   5  -4  10    10330.79    11736.32   1294.56 o 
   6  -4  10     3002.94     3329.72    541.50 o 
   7  -4  10       51.30       66.93     55.54 o 
   8  -4  10     2192.27     2078.50    445.03 o 
 -11  -3  10     3265.88     3734.92     59.91 o 
 -10  -3  10      158.05      239.39     50.12 o 
  -9  -3  10     2877.98     3226.26    149.89 o 
  -8  -3  10     2550.14     2560.52    197.20 o 
  -7  -3  10    24949.31    24180.40   1642.34 o 
  -6  -3  10     9949.00     9601.84    609.63 o 
  -5  -3  10      775.17      720.39     50.78 o 
  -4  -3  10     2953.67     2837.65    207.18 o 
  -3  -3  10     2420.69     2508.18    270.27 o 
  -2  -3  10    32269.16    34551.79   3728.32 o 
  -1  -3  10     4342.60     4935.36    199.96 o 
   0  -3  10       51.18       85.25     40.88 o 
   1  -3  10    10693.02    12773.03    842.24 o 
   2  -3  10      899.61     1112.17     87.22 o 
   3  -3  10    13875.60    15698.09    687.28 o 
   4  -3  10     1258.00     1278.41     49.82 o 
   5  -3  10       70.90      109.62     48.13 o 
   6  -3  10     4231.37     4599.72    622.39 o 
   7  -3  10      634.83      688.17     88.24 o 
   8  -3  10     3975.18     3679.60    672.37 o 
 -11  -2  10     2230.67     2623.24    123.52 o 
 -10  -2  10      488.03      577.17     54.18 o 
  -9  -2  10    13581.57    14714.67    628.87 o 
  -8  -2  10      587.90      635.36     44.98 o 
  -7  -2  10     2028.51     2149.21     92.22 o 
  -6  -2  10    14008.30    14347.58    358.89 o 
  -5  -2  10     4995.31     5217.76    263.23 o 
  -4  -2  10    25813.20    28643.74   1191.42 o 
  -3  -2  10      180.17      163.24     29.32 o 
  -2  -2  10       66.01      180.24     28.14 o 
  -1  -2  10    20107.18    22175.54   1750.01 o 
   0  -2  10     7358.00     7541.97    646.41 o 
   1  -2  10    15437.16    16029.93   1272.06 o 
   2  -2  10       71.60       76.35     29.26 o 
   3  -2  10     4812.71     5079.02    452.16 o 
   4  -2  10     8360.17     8338.67    881.06 o 
   5  -2  10     2723.27     3195.81    202.24 o 
   6  -2  10     4852.79     5324.01    545.89 o 
   7  -2  10       26.64       39.75     50.58 o 
   8  -2  10     2192.27     1979.16    406.78 o 
 -12  -1  10     2038.48     2062.02     50.12 o 
 -11  -1  10     2420.96     2662.19     74.81 o 
 -10  -1  10      214.78      252.22     42.61 o 
  -9  -1  10     3153.33     3218.05     76.50 o 
  -8  -1  10     1806.67     1917.03    155.02 o 
  -7  -1  10     7424.31     7578.89    367.46 o 
  -6  -1  10     3052.46     2812.19    165.28 o 
  -5  -1  10      608.11      653.25     29.98 o 
  -4  -1  10    19588.55    20820.22   1918.66 o 
  -3  -1  10     2932.34     2984.90    497.35 o 
  -2  -1  10    20011.82    21804.47   1266.20 o 
  -1  -1  10     4285.30     4467.90    266.78 o 
   0  -1  10       42.99       74.85     30.60 o 
   1  -1  10    25396.11    26255.76   1304.26 o 
   2  -1  10     2491.78     2740.24    166.39 o 
   3  -1  10     9440.38     9421.65    618.05 o 
   4  -1  10      235.36      242.86     35.64 o 
   5  -1  10      311.08      308.22     36.33 o 
   6  -1  10     8754.43     9900.67    794.62 o 
   7  -1  10      537.16      465.07     84.46 o 
   8  -1  10     2132.83     1864.33     87.57 o 
 -12   0  10       43.08       43.08     44.00 o 
 -11   0  10     7248.54     7478.34    243.66 o 
 -10   0  10      468.17      526.07     43.08 o 
  -9   0  10    11429.17    11494.69    531.25 o 
  -8   0  10       50.18       80.09     36.68 o 
  -7   0  10       95.38       99.00     27.53 o 
  -6   0  10    21492.65    22561.98   1038.86 o 
  -5   0  10      494.94      564.17     49.97 o 
  -4   0  10    11815.37    12043.02    918.28 o 
  -3   0  10      417.00      538.67     33.63 o 
  -2   0  10     5496.71     5761.11    239.65 o 
  -1   0  10    35458.61    38990.95   2953.47 o 
   0   0  10     1648.81     1658.08     58.87 o 
   1   0  10     7175.46     7874.83    217.60 o 
   2   0  10      275.33      269.04     28.98 o 
   3   0  10     4216.13     4543.69    228.20 o 
   4   0  10     8944.57     9137.87    587.31 o 
   5   0  10     1031.80      945.46    116.90 o 
   6   0  10      608.93      572.03     67.25 o 
   7   0  10      232.95      209.02     51.56 o 
 -12   1  10      323.74      308.87     43.73 o 
 -11   1  10     2086.00     2104.62     45.70 o 
 -10   1  10      273.19      321.55     73.06 o 
  -9   1  10     3144.22     3321.59     68.00 o 
  -8   1  10     5562.71     5597.86    193.86 o 
  -7   1  10     1739.27     1694.50     63.65 o 
  -6   1  10     8026.32     8313.83    607.79 o 
  -5   1  10     1816.81     1972.44    132.71 o 
  -4   1  10     7172.83     7948.17    390.48 o 
  -3   1  10    21444.51    23473.13   1152.70 o 
  -2   1  10      916.36     1005.83     50.05 o 
  -1   1  10     6241.36     6433.16    344.99 o 
   0   1  10      777.59      805.80     35.25 o 
   1   1  10    18794.34    21034.19    819.78 o 
   2   1  10     6602.42     7379.78    537.25 o 
   3   1  10      296.06      312.41     38.20 o 
   4   1  10      541.57      637.50     65.30 o 
   5   1  10      330.50      334.33     82.84 o 
   6   1  10     5277.15     5524.30    307.20 o 
   7   1  10      753.70      790.52     54.19 o 
 -12   2  10        4.01        5.87     51.38 o 
 -11   2  10     5714.97     5365.09     91.40 o 
 -10   2  10     1108.69     1143.87     42.61 o 
  -9   2  10     1650.94     1609.17     48.69 o 
  -8   2  10       57.67       70.98     29.67 o 
  -7   2  10     2162.68     2190.94    103.06 o 
  -6   2  10    22496.76    25133.91   1454.39 o 
  -5   2  10     1201.08     1364.95     97.82 o 
  -4   2  10     1002.44     1160.83     67.39 o 
  -3   2  10     1346.46     1599.35     53.56 o 
  -2   2  10     6282.05     6752.67    399.23 o 
  -1   2  10    26016.95    26534.69   1656.69 o 
   0   2  10     1338.73     1498.71     37.43 o 
   1   2  10      235.85      307.25     68.00 o 
   2   2  10       34.78       59.71     40.10 o 
   3   2  10     3183.93     3149.45     78.39 o 
   4   2  10    11088.03    11586.29    277.94 o 
   5   2  10        4.33        4.76     53.97 o 
   6   2  10      134.05      196.93     47.86 o 
   7   2  10      429.80      430.28     48.89 o 
 -12   3  10        0.66       19.59     44.81 o 
 -11   3  10      150.13      171.84     41.62 o 
 -10   3  10      609.57      628.98     33.60 o 
  -9   3  10     3543.53     3531.37    109.96 o 
  -8   3  10     6849.95     7049.33    312.29 o 
  -7   3  10      262.14      258.48     34.13 o 
  -6   3  10      272.34      337.25     41.05 o 
  -5   3  10      456.02      555.52     82.09 o 
  -4   3  10    20725.67    23695.54    100.93 o 
  -3   3  10     8306.31     8780.70    635.48 o 
  -2   3  10      310.63      310.05     37.26 o 
  -1   3  10      981.26     1168.50     78.66 o 
   0   3  10     1149.01     1271.80     42.84 o 
   1   3  10    19422.31    20283.81   1295.85 o 
   2   3  10     5998.74     6061.03     82.03 o 
   3   3  10      446.71      459.67     58.83 o 
   4   3  10      991.45     1062.83     44.25 o 
   5   3  10       42.10      127.10     50.23 o 
   6   3  10     7036.99     6777.26    324.35 o 
 -11   4  10     6523.46     6099.81     57.48 o 
 -10   4  10     2497.79     2117.88    411.66 o 
  -9   4  10      283.57      287.29     33.74 o 
  -8   4  10      551.59      596.85     34.31 o 
  -7   4  10      977.32     1084.66     67.05 o 
  -6   4  10    28005.21    31111.94   2188.08 o 
  -5   4  10     5238.04     5979.67     68.80 o 
  -4   4  10      811.50      859.76    103.01 o 
  -3   4  10      667.70      716.40     64.29 o 
  -2   4  10      303.19      274.18     37.98 o 
  -1   4  10    20239.77    20825.76    928.12 o 
   0   4  10     3964.87     4013.18    281.24 o 
   1   4  10      275.88      340.39     37.02 o 
   2   4  10     4762.97     4519.29     65.97 o 
   3   4  10      107.54      127.27     40.76 o 
   4   4  10    11097.79    13717.62   2208.38 o 
   5   4  10     1225.95     1256.36     53.17 o 
   6   4  10      105.43      110.06     51.14 o 
 -11   5  10       96.11      112.79     34.92 o 
 -10   5  10     1988.95     1888.68     34.80 o 
  -9   5  10     2933.12     3114.18     81.15 o 
  -8   5  10     9330.35    10215.10    724.79 o 
  -7   5  10       97.60      131.41     57.88 o 
  -6   5  10      244.12      340.35     40.52 o 
  -5   5  10     8022.10     8309.31    675.55 o 
  -4   5  10      819.27      849.79    105.37 o 
  -3   5  10     7808.19     7897.78    651.06 o 
  -2   5  10      674.30      699.36     50.13 o 
  -1   5  10     2087.72     1951.36    127.09 o 
   0   5  10     3227.69     3296.47    260.80 o 
   1   5  10     3370.92     3096.97    171.28 o 
   2   5  10    10282.58    10060.62     82.71 o 
   3   5  10        4.93       46.02     66.99 o 
   4   5  10     1324.73     1360.43     52.24 o 
   5   5  10      951.61      919.41     55.01 o 
 -11   6  10     3006.99     2804.56     80.99 o 
 -10   6  10     3404.51     3346.94    101.34 o 
  -9   6  10       63.30       37.64     80.96 o 
  -8   6  10     1153.64     1272.57     80.28 o 
  -7   6  10      804.27      877.56     60.24 o 
  -6   6  10     9686.67    10030.03    940.60 o 
  -5   6  10     3005.11     2832.80    183.22 o 
  -4   6  10       97.59       63.84     35.42 o 
  -3   6  10     5640.53     5763.93    496.58 o 
  -2   6  10     1428.84     1403.25    158.32 o 
  -1   6  10    15636.52    15147.69    833.27 o 
   0   6  10     2788.10     2801.36     88.92 o 
   1   6  10     1165.45     1073.02     55.99 o 
   2   6  10     6511.69     6170.18     73.67 o 
   3   6  10       37.16       33.92     47.48 o 
   4   6  10     3825.18     3563.16     96.47 o 
 -10   7  10     5447.40     4920.62    221.73 o 
  -9   7  10      111.55      128.37     41.79 o 
  -8   7  10     5579.56     5682.89    377.17 o 
  -7   7  10      476.64      521.50     38.88 o 
  -6   7  10     2424.26     2342.26    202.24 o 
  -5   7  10     9209.38     9310.33    857.15 o 
  -4   7  10      874.95      930.36    111.04 o 
  -3   7  10     7214.24     6835.49    433.64 o 
  -2   7  10       74.92       65.49     39.26 o 
  -1   7  10     1167.88     1182.74     38.72 o 
   0   7  10     8003.52     7811.40    274.02 o 
   1   7  10      425.55      541.43     56.39 o 
   2   7  10     2508.46     2360.67    145.78 o 
   3   7  10       27.66       52.57     48.56 o 
  -9   8  10       38.45       47.42     42.22 o 
  -8   8  10     2773.28     2752.59    141.67 o 
  -7   8  10     3047.76     2991.29    101.19 o 
  -6   8  10      747.78      730.30     43.18 o 
  -5   8  10     4267.55     4318.49    262.15 o 
  -4   8  10      371.66      270.31     49.18 o 
  -3   8  10     3999.13     4047.86    161.63 o 
  -2   8  10     1527.75     1507.22     89.25 o 
  -1   8  10     1756.52     1671.34     58.16 o 
   0   8  10      496.58      415.36     39.39 o 
   1   8  10      319.87      305.73     57.88 o 
   2   8  10     4209.75     4072.84     72.58 o 
  -9   9  10      286.73      203.68     44.17 o 
  -8   9  10     1321.73     1146.93     97.35 o 
  -7   9  10        3.17      -21.08     39.77 o 
  -6   9  10     1518.70     1404.60    117.65 o 
  -5   9  10     9892.23     9679.09    513.98 o 
  -4   9  10      185.16      192.02     37.52 o 
  -3   9  10     1028.07      897.09     77.51 o 
  -2   9  10      148.04      207.89     38.80 o 
  -1   9  10     2511.23     2303.30     86.96 o 
   0   9  10     5602.02     5033.02     50.19 o 
   1   9  10        1.54       35.21     59.23 o 
  -7  10  10     2313.56     1910.52    138.43 o 
  -6  10  10      248.71      274.92     50.19 o 
  -5  10  10       97.60      126.91     38.89 o 
  -4  10  10      342.63      361.58     42.75 o 
  -3  10  10     6372.94     5380.74    160.55 o 
  -2  10  10     2620.43     2343.31     45.15 o 
  -1  10  10      671.87      614.98     45.55 o 
  -1 -15  11      141.76      119.16     48.50 o 
   0 -15  11     1011.45      913.69     58.62 o 
   1 -15  11     2427.22     2230.23     99.37 o 
  -3 -14  11      175.86      174.38     43.34 o 
  -2 -14  11     2363.13     2346.96    101.93 o 
  -1 -14  11     1766.34     1839.61     51.39 o 
   0 -14  11      450.23      504.58     52.43 o 
   1 -14  11      172.22      162.63     58.00 o 
   2 -14  11      306.25      306.19     63.92 o 
   3 -14  11     3766.82     3269.29    233.07 o 
  -5 -13  11      463.37      516.38     45.11 o 
  -4 -13  11     4785.60     4790.50    161.43 o 
  -3 -13  11       10.71       44.50     44.62 o 
  -2 -13  11      395.61      397.10     45.82 o 
  -1 -13  11      179.65      222.95     43.01 o 
   0 -13  11      873.20      877.04     56.55 o 
   1 -13  11     7063.90     6575.91    343.91 o 
   2 -13  11      234.36      213.74     65.38 o 
   3 -13  11       51.03       78.60     68.51 o 
  -6 -12  11     3375.05     3658.48    145.24 o 
  -5 -12  11       39.03       71.76     46.77 o 
  -4 -12  11       33.40       72.27     41.39 o 
  -3 -12  11      951.62      911.24     43.14 o 
  -2 -12  11     3761.72     3773.91     55.23 o 
  -1 -12  11     3038.68     2848.04     87.09 o 
   0 -12  11      649.12      680.54     56.02 o 
   1 -12  11       21.13       36.38     56.28 o 
   2 -12  11      575.17      562.00     65.78 o 
   3 -12  11     6479.29     6606.98    261.20 o 
   6 -12  11      503.13      479.64     94.58 o 
  -7 -11  11      421.29      467.56     45.59 o 
  -6 -11  11      509.62      491.53     43.66 o 
  -5 -11  11        3.00       -4.42     47.15 o 
  -4 -11  11     6640.84     6655.72    140.65 o 
  -3 -11  11     1255.65     1342.65     43.27 o 
  -2 -11  11      296.93      287.10     41.18 o 
  -1 -11  11     2134.31     2107.55     65.97 o 
   0 -11  11      631.86      625.40     52.10 o 
   1 -11  11     7272.04     6921.92    578.67 o 
   2 -11  11      211.43      209.40     61.82 o 
   3 -11  11       52.55       77.84     69.19 o 
   5 -11  11      288.84      319.22     92.55 o 
   6 -11  11     3930.40     4170.66    122.38 o 
  -8 -10  11     1261.94     1352.45     48.40 o 
  -7 -10  11     1180.75     1291.55     50.70 o 
  -6 -10  11     5518.33     6297.96    187.81 o 
  -5 -10  11      119.21      145.12     42.34 o 
  -4 -10  11      368.99      308.31     40.78 o 
  -3 -10  11     3287.71     3123.27     72.25 o 
  -2 -10  11     3828.68     3472.68    106.59 o 
  -1 -10  11     7851.56     7355.08    393.09 o 
   0 -10  11      395.54      382.70     69.82 o 
   1 -10  11      738.41      747.03    215.26 o 
   2 -10  11     2900.39     3110.34    714.41 o 
   3 -10  11     4787.85     4975.70    773.23 o 
   4 -10  11     3183.10     2744.68     86.49 o 
   5 -10  11       10.08       87.42     83.79 o 
   6 -10  11     1330.14     1497.75     97.55 o 
  -9  -9  11     3436.39     3801.15    400.91 o 
  -8  -9  11     1490.46     1843.62     48.26 o 
  -7  -9  11        6.10      -39.33     42.32 o 
  -6  -9  11     3385.92     3702.13     53.37 o 
  -5  -9  11      421.33      447.01     41.97 o 
  -4  -9  11    12009.65    11570.19    318.14 o 
  -3  -9  11      299.41      350.86     61.32 o 
  -2  -9  11     1973.21     1873.22    130.61 o 
  -1  -9  11     8907.99     8058.12    921.44 o 
   0  -9  11     1500.10     1466.96    345.87 o 
   1  -9  11     8278.08     7890.59   1916.69 o 
   2  -9  11     2113.02     2203.32    520.80 o 
   3  -9  11      215.62      189.77     46.99 o 
   4  -9  11     7641.72     6638.22     96.47 o 
   5  -9  11        7.72       77.85     82.84 o 
   6  -9  11     5210.43     6200.54    120.48 o 
  -9  -8  11      169.73      207.44     36.03 o 
  -8  -8  11     4004.64     4223.05    344.56 o 
  -7  -8  11        7.71       30.89     41.26 o 
  -6  -8  11     6425.00     6611.07     53.70 o 
  -5  -8  11     1073.20     1002.92     43.68 o 
  -4  -8  11     1194.95     1259.55     45.63 o 
  -3  -8  11     4474.09     4225.45    188.35 o 
  -2  -8  11      305.14      276.72     60.44 o 
  -1  -8  11     6425.57     5989.81    621.31 o 
   0  -8  11       33.18       31.51     41.79 o 
   1  -8  11     3330.98     3171.25    724.45 o 
   2  -8  11     3816.77     3379.92    555.95 o 
   3  -8  11      269.71      263.08     42.73 o 
   4  -8  11     2491.26     2236.57    141.23 o 
   5  -8  11       12.41        8.91     77.44 o 
 -10  -7  11     2393.26     2482.37    229.00 o 
  -9  -7  11      949.83      949.68    119.68 o 
  -8  -7  11     1143.06     1238.02     88.35 o 
  -7  -7  11        9.71       26.86     29.47 o 
  -6  -7  11     4223.55     4062.66    226.95 o 
  -5  -7  11     4751.44     4602.06     91.55 o 
  -4  -7  11     1073.99     1078.87     62.54 o 
  -3  -7  11     2980.72     2774.15    138.02 o 
  -2  -7  11      803.26      815.94     42.92 o 
  -1  -7  11     9345.98     8822.41   1129.37 o 
   0  -7  11     1705.68     1704.62    222.59 o 
   1  -7  11     3182.80     3075.04    442.46 o 
   2  -7  11      132.52      188.63     34.77 o 
   3  -7  11     1953.96     1824.54    126.98 o 
   4  -7  11    11131.35    11395.33    767.24 o 
   5  -7  11      279.27      242.06     73.67 o 
 -10  -6  11       13.70       26.49     32.84 o 
  -9  -6  11      508.66      588.87     62.54 o 
  -8  -6  11     8943.42     8151.39   1726.94 o 
  -7  -6  11        9.67       44.23     29.22 o 
  -6  -6  11     3616.66     3378.36    252.67 o 
  -5  -6  11      617.78      620.14     40.59 o 
  -4  -6  11     3711.93     3402.14    295.12 o 
  -3  -6  11    23834.04    21715.48   1657.36 o 
  -2  -6  11        2.62       13.83     28.99 o 
  -1  -6  11     5334.78     4736.59    596.64 o 
   0  -6  11      118.46      160.27     35.81 o 
   1  -6  11     6430.56     6422.42    690.51 o 
   2  -6  11    15302.73    14954.51   1087.26 o 
   3  -6  11       30.49       29.38     39.64 o 
   4  -6  11     1195.07     1159.69     84.94 o 
   5  -6  11     1221.02     1398.16    188.62 o 
   6  -6  11     2668.30     2590.07    474.05 o 
   7  -6  11     3289.20     3088.71    622.72 o 
   8  -6  11      106.33      114.05     99.01 o 
 -11  -5  11     1304.20     1337.59    100.62 o 
 -10  -5  11     4958.66     4949.54    320.37 o 
  -9  -5  11      125.77      146.85     34.04 o 
  -8  -5  11      560.68      643.75     81.46 o 
  -7  -5  11      919.57     1043.77    105.04 o 
  -6  -5  11    11786.40    11355.51    991.26 o 
  -5  -5  11    13164.48    11341.35   2107.86 o 
  -4  -5  11     1773.56     1525.53    390.14 o 
  -3  -5  11      270.47      261.75     31.87 o 
  -2  -5  11     2880.20     2898.91    392.55 o 
  -1  -5  11    27181.95    27471.57   3639.56 o 
   0  -5  11    12477.58    12766.64   1461.22 o 
   1  -5  11     3787.90     4355.86    424.24 o 
   2  -5  11       45.65       90.17     48.90 o 
   3  -5  11       15.27       38.59     48.10 o 
   4  -5  11    14940.00    17302.95   1339.70 o 
   5  -5  11     4284.49     4798.99    639.32 o 
   6  -5  11     1174.61     1314.85    214.12 o 
   7  -5  11      299.44      379.42     70.02 o 
   8  -5  11        7.03       23.94     64.99 o 
 -11  -4  11      541.69      606.69     48.69 o 
 -10  -4  11      578.35      635.51     46.59 o 
  -9  -4  11       65.86       75.08     30.67 o 
  -8  -4  11    11088.25    11062.47    751.15 o 
  -7  -4  11     4538.94     4476.85    325.15 o 
  -6  -4  11     1282.13     1193.24     83.03 o 
  -5  -4  11      395.67      448.72     59.57 o 
  -4  -4  11      404.89      376.86     36.03 o 
  -3  -4  11    21358.24    20774.74   1894.53 o 
  -2  -4  11     1748.68     1723.48    193.32 o 
  -1  -4  11      130.73      167.10     30.55 o 
   0  -4  11     4367.64     5208.27    491.41 o 
   1  -4  11     2234.95     2693.69     72.58 o 
   2  -4  11    17251.96    20247.02   1199.51 o 
   3  -4  11       70.30      117.92     46.31 o 
   4  -4  11        1.13       46.13     48.43 o 
   5  -4  11     2468.78     2773.76    240.56 o 
   6  -4  11     1796.10     1904.67    286.16 o 
   7  -4  11     4808.43     4851.12    934.39 o 
   8  -4  11       37.60       38.42     59.58 o 
 -11  -3  11     1433.85     1569.55     52.03 o 
 -10  -3  11    10514.79    11786.60    585.75 o 
  -9  -3  11      671.61      713.72     43.75 o 
  -8  -3  11        2.23       40.77     38.74 o 
  -7  -3  11     7185.31     6799.99    334.01 o 
  -6  -3  11    11126.37    10866.01    546.58 o 
  -5  -3  11    31171.34    29359.46   1649.98 o 
  -4  -3  11      213.65      209.03     29.39 o 
  -3  -3  11      793.78      869.61     88.88 o 
  -2  -3  11     8885.93    11249.82    305.46 o 
  -1  -3  11    11197.55    14032.94    702.73 o 
   0  -3  11    10325.55    12566.25    353.15 o 
   1  -3  11        4.26        6.42     44.21 o 
   2  -3  11     2358.67     2685.10    137.95 o 
   3  -3  11     2207.30     2509.47    110.30 o 
   4  -3  11     6485.61     7085.75    186.87 o 
   5  -3  11     4531.03     5040.01    385.74 o 
   6  -3  11      208.37      190.00     50.66 o 
   7  -3  11     1973.01     1946.96    321.59 o 
 -11  -2  11      386.43      480.47     49.94 o 
 -10  -2  11     3392.17     3483.28    202.18 o 
  -9  -2  11     2137.29     2248.16     45.47 o 
  -8  -2  11     8481.54     8708.56    287.51 o 
  -7  -2  11     3161.93     3249.59     94.51 o 
  -6  -2  11     2995.36     3341.97    123.66 o 
  -5  -2  11    13558.36    14281.95    709.61 o 
  -4  -2  11     1698.08     1845.79     57.68 o 
  -3  -2  11    23840.77    25581.72   1969.47 o 
  -2  -2  11     9071.71     9439.60    720.10 o 
  -1  -2  11     3550.40     3894.84    287.55 o 
   0  -2  11    12605.88    13809.88   2130.47 o 
   1  -2  11      725.96      810.61     78.07 o 
   2  -2  11    14019.09    14586.07   1242.92 o 
   3  -2  11     1624.15     1524.40    135.17 o 
   4  -2  11     1185.54     1173.46    121.94 o 
   5  -2  11     5406.03     6168.99    510.74 o 
   6  -2  11       61.43       96.58     51.61 o 
   7  -2  11     3760.95     3699.29    502.98 o 
 -11  -1  11      319.11      410.51     52.19 o 
 -10  -1  11     7313.92     7789.28    175.74 o 
  -9  -1  11      621.70      626.41     39.48 o 
  -8  -1  11      562.69      557.36     59.09 o 
  -7  -1  11     5524.90     5761.50    231.12 o 
  -6  -1  11      549.31      564.87     47.02 o 
  -5  -1  11    10380.52    10829.42    561.64 o 
  -4  -1  11        4.11       23.94     29.43 o 
  -3  -1  11    11935.66    12767.06   1152.10 o 
  -2  -1  11    19213.59    21350.31   1537.25 o 
  -1  -1  11     2342.38     2478.53    148.66 o 
   0  -1  11    17156.33    17403.81    884.46 o 
   1  -1  11       34.48       33.17     28.51 o 
   2  -1  11     5916.63     6215.76    390.97 o 
   3  -1  11     7685.15     7994.18    588.25 o 
   4  -1  11     4288.26     4433.06    289.71 o 
   5  -1  11     1592.79     1629.78    177.62 o 
   6  -1  11       14.49       35.99     47.44 o 
   7  -1  11     2525.31     2481.13    243.73 o 
 -12   0  11     1016.78      994.24     55.05 o 
 -11   0  11        0.27       11.62     40.78 o 
 -10   0  11     4764.45     4924.93    166.15 o 
  -9   0  11     3432.79     3235.47     94.10 o 
  -8   0  11     3069.84     3022.59    144.90 o 
  -7   0  11      768.82      781.06     31.07 o 
  -6   0  11      811.60      824.68     45.55 o 
  -5   0  11    17637.98    20205.70   1429.01 o 
  -4   0  11      736.89      819.07     35.66 o 
  -3   0  11     6223.84     6417.13    265.33 o 
  -2   0  11      333.66      420.66     27.50 o 
  -1   0  11     2879.84     3009.65    166.85 o 
   0   0  11    31147.20    33047.73   1204.89 o 
   1   0  11      142.65      171.73     30.47 o 
   2   0  11     7243.71     7437.38    236.83 o 
   3   0  11        6.54       21.95     31.17 o 
   4   0  11      317.84      333.35     41.00 o 
   5   0  11    11357.36    11844.25    974.04 o 
   6   0  11       17.23       22.90     37.45 o 
   7   0  11     1578.14     1444.93    147.38 o 
 -12   1  11     4032.55     3623.13    130.06 o 
 -11   1  11       27.25       71.42     50.53 o 
 -10   1  11     1432.95     1486.55     43.04 o 
  -9   1  11        0.26       58.82     36.83 o 
  -8   1  11      930.48      972.60     39.43 o 
  -7   1  11    22177.12    21176.89   1445.72 o 
  -6   1  11      399.22      396.53     43.86 o 
  -5   1  11    13700.88    14974.16    933.49 o 
  -4   1  11       94.32      131.84     27.50 o 
  -3   1  11     6295.68     6682.57    293.42 o 
  -2   1  11    28090.79    28334.03   1304.01 o 
  -1   1  11     1097.39     1146.32     57.94 o 
   0   1  11     4324.46     4259.20    265.86 o 
   1   1  11     2147.60     2259.75     95.05 o 
   2   1  11     9575.14     9805.55    474.31 o 
   3   1  11    11876.86    13449.84    861.34 o 
   4   1  11      384.92      486.58     42.67 o 
   5   1  11      627.41      633.55     39.71 o 
   6   1  11      440.37      407.18     52.54 o 
 -11   2  11      140.54      147.17     46.00 o 
 -10   2  11     5410.14     5258.96     53.84 o 
  -9   2  11     7666.00     7536.20    169.07 o 
  -8   2  11     1175.70     1108.99     58.08 o 
  -7   2  11       24.97       42.71     28.82 o 
  -6   2  11      616.66      760.37     44.87 o 
  -5   2  11    26086.02    28193.41   1642.24 o 
  -4   2  11    19188.88    21899.01   1369.04 o 
  -3   2  11     6637.21     7121.77     68.40 o 
  -2   2  11     1636.69     1753.66    132.16 o 
  -1   2  11        9.50       84.41     37.18 o 
   0   2  11     8220.39     8492.52    335.55 o 
   1   2  11     7464.57     7789.38    478.96 o 
   2   2  11     1319.38     1337.95     44.21 o 
   3   2  11      203.90      216.78     39.43 o 
   4   2  11       61.40       77.03     41.97 o 
   5   2  11     4907.38     5152.07     86.75 o 
   6   2  11     1596.64     1457.43     85.61 o 
 -11   3  11     1229.00     1083.53     50.62 o 
 -10   3  11      780.86      754.42     32.57 o 
  -9   3  11      231.27      230.49     29.78 o 
  -8   3  11      498.60      510.21     31.43 o 
  -7   3  11    12851.31    13419.88    852.08 o 
  -6   3  11      933.99     1103.26     79.67 o 
  -5   3  11      923.75      927.32     37.66 o 
  -4   3  11     1970.75     2403.34     55.73 o 
  -3   3  11     1527.43     1549.02    139.71 o 
  -2   3  11    14563.95    15181.01   1181.09 o 
  -1   3  11       42.45       87.46     34.51 o 
   0   3  11      157.27      156.78     35.97 o 
   1   3  11      308.45      375.14     37.30 o 
   2   3  11     2938.44     2853.43    184.10 o 
   3   3  11     8578.79     9034.91    503.59 o 
   4   3  11      357.29      410.97     81.22 o 
   5   3  11        8.02        8.77     88.37 o 
 -11   4  11      596.05      525.90     36.70 o 
 -10   4  11     3610.50     3455.45     60.54 o 
  -9   4  11     8954.00     8893.59    321.27 o 
  -8   4  11       98.66      100.19     36.08 o 
  -7   4  11       10.55       43.54     50.40 o 
  -6   4  11      248.96      355.21     53.50 o 
  -5   4  11     7107.98     7377.38    693.62 o 
  -4   4  11     7758.81     7811.02    719.46 o 
  -3   4  11      310.55      303.08     34.86 o 
  -2   4  11     5535.49     5369.61    440.85 o 
  -1   4  11     1084.99     1190.53    123.66 o 
   0   4  11     9899.57     9693.62    535.30 o 
   1   4  11     3548.25     3581.47    240.96 o 
   2   4  11        1.65       -7.06     50.86 o 
   3   4  11     2259.57     2126.07     66.92 o 
   4   4  11       92.15      203.46     81.09 o 
   5   4  11     5358.11     4927.53    134.92 o 
 -11   5  11     2926.97     2156.34    116.93 o 
 -10   5  11      311.79      290.62     31.73 o 
  -9   5  11     2063.16     2027.59     79.24 o 
  -8   5  11       45.19       38.40     49.04 o 
  -7   5  11     4099.58     5001.10     72.18 o 
  -6   5  11     2161.99     2434.58     90.27 o 
  -5   5  11       24.37       93.51     36.02 o 
  -4   5  11     2492.92     2770.09    281.85 o 
  -3   5  11       10.92       71.96     34.09 o 
  -2   5  11     9650.68     9794.74    536.85 o 
  -1   5  11     3848.99     3732.76    251.97 o 
   0   5  11      579.64      587.73     85.54 o 
   1   5  11     2964.05     2804.92    201.17 o 
   2   5  11      902.02      935.45     44.32 o 
   3   5  11     7201.34     6513.82     79.46 o 
   4   5  11      767.83      701.32     84.59 o 
 -10   6  11      387.61      385.84     41.63 o 
  -9   6  11     4834.12     5141.01     84.59 o 
  -8   6  11      138.71      148.60     42.63 o 
  -7   6  11     1677.01     1611.61    163.93 o 
  -6   6  11     3577.40     3618.77    303.03 o 
  -5   6  11     3769.40     3871.98    350.12 o 
  -4   6  11     5610.36     5435.23    461.02 o 
  -3   6  11       53.36       49.14     35.51 o 
  -2   6  11     3370.11     3059.95     99.10 o 
  -1   6  11     4707.35     4585.59    185.12 o 
   0   6  11     3899.13     3662.19    144.50 o 
   1   6  11     4784.07     4149.09     83.24 o 
   2   6  11      461.31      493.54     61.12 o 
   3   6  11     2287.73     1930.31     68.67 o 
 -10   7  11       86.30       90.98     33.03 o 
  -9   7  11     3724.77     3548.31    212.57 o 
  -8   7  11      396.51      400.09     45.84 o 
  -7   7  11     1950.21     1930.49    179.24 o 
  -6   7  11     1158.16     1208.78     87.36 o 
  -5   7  11      646.74      665.12     50.80 o 
  -4   7  11    10079.22     9969.93    726.21 o 
  -3   7  11       80.57       82.58     36.29 o 
  -2   7  11     6429.14     6283.37    434.38 o 
  -1   7  11      528.22      557.39     38.48 o 
   0   7  11      166.33      154.85     38.17 o 
   1   7  11     7052.85     7040.72    316.12 o 
   2   7  11        7.45       14.71     59.91 o 
  -9   8  11     3591.25     3350.82    332.65 o 
  -8   8  11        2.92       28.29     44.26 o 
  -7   8  11      218.92      200.88     43.55 o 
  -6   8  11     9592.00     8772.88    645.53 o 
  -5   8  11      104.56      140.76     41.19 o 
  -4   8  11     5426.60     4923.85    223.16 o 
  -3   8  11        8.41       33.01     37.02 o 
  -2   8  11     2888.48     2613.42     47.00 o 
  -1   8  11     8137.13     7775.30    311.53 o 
   0   8  11      439.49      443.83     44.43 o 
   1   8  11     1704.89     1484.25     45.13 o 
  -8   9  11     3052.46     2626.94    133.57 o 
  -7   9  11     1534.59     1275.96    104.91 o 
  -6   9  11      781.56      697.74     71.58 o 
  -5   9  11        7.60       23.03     38.53 o 
  -4   9  11     3041.68     2693.25    141.00 o 
  -3   9  11     3801.36     3510.85     69.82 o 
  -2   9  11      438.81      400.88     39.63 o 
  -1   9  11      344.80      342.70     41.41 o 
   0   9  11      179.80      179.74     42.64 o 
  -6  10  11     4544.09     3725.92    286.10 o 
  -5  10  11      122.35       88.10     39.76 o 
  -4  10  11      296.41      259.35     40.36 o 
  -3  10  11       54.98       64.33     39.97 o 
  -3 -14  12     1094.27     1257.14    120.55 o 
  -2 -14  12       68.46       70.93     44.82 o 
  -1 -14  12      902.40      902.54     58.35 o 
   0 -14  12     2494.44     2174.43     63.39 o 
   1 -14  12       27.08        7.57     58.76 o 
   2 -14  12      109.52      101.38     59.94 o 
   3 -14  12        4.09       13.45     71.40 o 
  -5 -13  12        2.59      -14.78     43.93 o 
  -4 -13  12      220.26      216.05     54.10 o 
  -3 -13  12     3338.52     3239.56    105.44 o 
  -2 -13  12     3905.16     3839.30     58.06 o 
  -1 -13  12      740.77      781.05     48.51 o 
   0 -13  12        6.59       48.47     56.39 o 
   1 -13  12       15.36       11.43     57.50 o 
   2 -13  12     4015.18     3796.12     79.06 o 
   3 -13  12     1095.43     1016.55     77.95 o 
  -6 -12  12      227.75      281.32     45.06 o 
  -5 -12  12     5173.35     5486.60    207.37 o 
  -4 -12  12       90.21      107.71     42.04 o 
  -3 -12  12       12.01       66.89     44.59 o 
  -2 -12  12     1400.94     1341.10     45.98 o 
  -1 -12  12     3470.79     3307.49     53.50 o 
   0 -12  12    12084.24    10809.59    314.63 o 
   1 -12  12        7.05       14.84     55.34 o 
   2 -12  12      188.31      226.12     57.02 o 
   3 -12  12      817.01      803.37     75.31 o 
   5 -12  12     3189.78     2769.78     95.80 o 
  -7 -11  12     4328.38     4730.71    148.01 o 
  -6 -11  12       14.25       58.94     43.70 o 
  -5 -11  12       60.85       82.91     41.45 o 
  -4 -11  12      559.36      608.09     46.39 o 
  -3 -11  12     1517.33     1470.13     73.06 o 
  -2 -11  12     6417.69     6131.14    225.32 o 
  -1 -11  12       89.34      135.90     53.59 o 
   0 -11  12      856.55      798.78     56.87 o 
   1 -11  12      576.51      558.35     99.30 o 
   2 -11  12     4728.35     4864.81    594.06 o 
   3 -11  12     3197.30     3153.99    304.05 o 
   4 -11  12      120.39       94.04     84.59 o 
   5 -11  12      983.12      904.24     98.49 o 
   6 -11  12       31.27       72.32    100.78 o 
  -8 -10  12       42.98       67.06     47.07 o 
  -7 -10  12      984.68     1036.15     46.39 o 
  -6 -10  12       48.61       13.77     43.12 o 
  -5 -10  12     7877.05     8434.07    255.80 o 
  -4 -10  12     1168.08     1141.61     43.40 o 
  -3 -10  12      308.19      312.70     47.72 o 
  -2 -10  12     3346.79     2933.90    215.67 o 
  -1 -10  12       74.39      102.15     44.93 o 
   0 -10  12     6499.62     6564.69   1410.93 o 
   1 -10  12      397.66      379.76     61.12 o 
   2 -10  12      479.69      491.63     97.21 o 
   3 -10  12     1867.21     1591.52     76.70 o 
   4 -10  12     1121.35     1054.13     82.31 o 
   5 -10  12     3345.99     3731.77    106.86 o 
   6 -10  12      145.30      137.22     90.53 o 
  -9  -9  12     1161.08     1235.07     95.33 o 
  -8  -9  12     1519.12     1635.60    104.38 o 
  -7  -9  12     2248.88     2607.73    115.49 o 
  -6  -9  12        8.05        0.74     47.13 o 
  -5  -9  12     2032.53     2024.23    156.04 o 
  -4  -9  12     3083.46     3015.74    165.21 o 
  -3  -9  12     4082.50     4089.87    377.17 o 
  -2  -9  12     3377.39     3194.45    262.89 o 
  -1  -9  12      198.24      172.57     50.01 o 
   0  -9  12     4530.48     4343.98   1041.93 o 
   1  -9  12     3247.95     2984.50    473.79 o 
   2  -9  12     2602.35     2447.91    395.05 o 
   3  -9  12     3168.61     2660.96     49.06 o 
   4  -9  12       41.78       40.62     55.68 o 
   5  -9  12     4558.59     5288.34    105.64 o 
  -9  -8  12      897.55     1010.28     83.16 o 
  -8  -8  12       52.32       41.07     31.42 o 
  -7  -8  12     5236.22     5355.88    296.09 o 
  -6  -8  12      955.25      890.49     79.88 o 
  -5  -8  12     7005.16     7492.99     87.02 o 
  -4  -8  12      321.45      320.62     42.98 o 
  -3  -8  12        7.13       30.37     48.98 o 
  -2  -8  12    14596.24    13188.05    703.75 o 
  -1  -8  12       84.97       96.06     34.75 o 
   0  -8  12    13028.44    11707.26   1595.60 o 
   1  -8  12       75.63       69.13     34.27 o 
   2  -8  12       46.07       32.36     39.57 o 
   3  -8  12     7877.97     7073.82    584.04 o 
   4  -8  12      165.61      171.54     49.35 o 
 -10  -7  12      413.56      418.25     50.02 o 
  -9  -7  12     3596.18     3827.07    371.11 o 
  -8  -7  12      161.21      211.62     31.56 o 
  -7  -7  12     3955.79     4038.42    297.12 o 
  -6  -7  12      185.11      179.57     34.22 o 
  -5  -7  12      994.97      941.36     70.72 o 
  -4  -7  12    11064.07    10092.14    784.26 o 
  -3  -7  12      211.68      238.96     34.26 o 
  -2  -7  12     2109.66     1917.93    142.11 o 
  -1  -7  12      587.25      605.57     82.25 o 
   0  -7  12     6065.20     5933.94    781.54 o 
   1  -7  12    11896.36    11099.64   1235.73 o 
   2  -7  12     1419.49     1358.19    135.94 o 
   3  -7  12     1607.13     1714.02     91.53 o 
   4  -7  12      107.24      105.29     58.27 o 
   5  -7  12     4673.52     4370.16     84.47 o 
   6  -7  12     4740.84     4037.78    153.07 o 
 -10  -6  12      967.22     1116.46    122.31 o 
  -9  -6  12      233.14      330.88     37.70 o 
  -8  -6  12       43.85      107.14     33.79 o 
  -7  -6  12     8286.78     8554.56    682.08 o 
  -6  -6  12     3850.49     3550.89    567.45 o 
  -5  -6  12     3806.68     3495.54    297.27 o 
  -4  -6  12     1548.92     1590.62    123.15 o 
  -3  -6  12       17.60       55.15     28.92 o 
  -2  -6  12     9334.82     7834.19   1916.16 o 
  -1  -6  12     7358.53     7137.40    864.87 o 
   0  -6  12      701.13      738.96     83.61 o 
   1  -6  12      210.73      233.80     34.96 o 
   2  -6  12      198.64      218.66     36.48 o 
   3  -6  12    10683.78    12055.19    227.00 o 
   4  -6  12      709.70      958.34    141.20 o 
   5  -6  12     1624.72     1814.90    242.18 o 
   6  -6  12       32.23       45.17     61.97 o 
   7  -6  12      826.08      738.54    149.43 o 
 -10  -5  12      376.23      371.17     34.59 o 
  -9  -5  12    10344.93    11071.44    878.82 o 
  -8  -5  12      656.69      716.07     70.46 o 
  -7  -5  12     1180.81     1227.32    103.66 o 
  -6  -5  12     1926.56     1858.80    125.64 o 
  -5  -5  12     6336.12     6068.15    420.64 o 
  -4  -5  12    22065.78    20913.49   1462.36 o 
  -3  -5  12       30.91       44.14     29.07 o 
  -2  -5  12     3098.06     3272.88    453.23 o 
  -1  -5  12     2705.47     2981.62    325.52 o 
   0  -5  12     5523.49     6283.68    570.82 o 
   1  -5  12    20739.06    25176.81    528.55 o 
   2  -5  12       50.63       72.44     39.27 o 
   3  -5  12      332.08      426.45     50.90 o 
   4  -5  12      441.08      529.30     59.73 o 
   5  -5  12     3640.05     4253.08    531.45 o 
   6  -5  12     5640.44     5876.53    961.10 o 
   7  -5  12        4.12       10.19     63.14 o 
 -11  -4  12     3759.08     3984.49     97.41 o 
 -10  -4  12       41.47       83.81     49.08 o 
  -9  -4  12      112.99      175.11     42.64 o 
  -8  -4  12       75.35      112.57     31.62 o 
  -7  -4  12     8132.38     8098.79    435.91 o 
  -6  -4  12    16301.24    15736.30   1055.20 o 
  -5  -4  12      394.60      386.30     28.40 o 
  -4  -4  12        8.19       80.28     29.62 o 
  -3  -4  12     1123.94     1150.07    125.27 o 
  -2  -4  12    15993.92    17201.05   1827.69 o 
  -1  -4  12     8791.73    10925.94    238.27 o 
   0  -4  12     4439.06     5326.93    219.86 o 
   1  -4  12     2356.61     2728.63     73.40 o 
   2  -4  12     1196.10     1364.34    126.15 o 
   3  -4  12    13446.69    15475.15    502.11 o 
   4  -4  12     3225.98     3552.33    157.25 o 
   5  -4  12        5.02       30.18     50.98 o 
   6  -4  12     1431.85     1507.87    193.28 o 
   7  -4  12       29.31       46.66     60.98 o 
 -11  -3  12      497.39      555.45     45.67 o 
 -10  -3  12       62.73      125.02     45.48 o 
  -9  -3  12    11698.04    12358.98    741.79 o 
  -8  -3  12     3158.95     3223.41     82.64 o 
  -7  -3  12        7.46       52.00     37.92 o 
  -6  -3  12     2210.27     2384.26    113.60 o 
  -5  -3  12      224.27      245.95     38.21 o 
  -4  -3  12    12698.66    13724.86    337.44 o 
  -3  -3  12     1510.94     1700.26     49.11 o 
  -2  -3  12      827.44      958.66     47.29 o 
  -1  -3  12     3811.95     5106.95    322.80 o 
   0  -3  12     2772.77     3440.39    102.27 o 
   1  -3  12    10371.59    11763.03    708.60 o 
   2  -3  12       90.10      107.92     46.34 o 
   3  -3  12      817.38      831.40     72.05 o 
   4  -3  12     3474.81     4176.49     81.83 o 
   5  -3  12     4736.04     5276.74    170.06 o 
   6  -3  12     5164.22     5123.59    571.32 o 
   7  -3  12       59.07       80.98     54.20 o 
 -11  -2  12     5528.98     5681.90    132.29 o 
 -10  -2  12       15.65       32.21     44.29 o 
  -9  -2  12      138.71      193.08     44.08 o 
  -8  -2  12     1993.75     2026.11    154.21 o 
  -7  -2  12     8455.97     8514.11    364.96 o 
  -6  -2  12    13771.56    14289.57    624.41 o 
  -5  -2  12     1621.82     1929.86     73.20 o 
  -4  -2  12     4470.72     4910.47    332.91 o 
  -3  -2  12     8710.68     9727.30    715.15 o 
  -2  -2  12    15750.18    16768.09   1199.05 o 
  -1  -2  12    12106.05    13293.03    884.17 o 
   0  -2  12        0.01       31.10     27.18 o 
   1  -2  12     9448.21     9754.40    801.60 o 
   2  -2  12     1233.06     1335.36    115.59 o 
   3  -2  12     8370.60     8438.58    798.47 o 
   4  -2  12     4420.82     4887.17    210.20 o 
   5  -2  12       29.54       22.94     42.26 o 
   6  -2  12     3386.16     3425.68    319.16 o 
   7  -2  12      447.15      438.22     95.38 o 
 -11  -1  12     2668.95     2650.39     52.44 o 
 -10  -1  12      747.06      689.34     40.88 o 
  -9  -1  12     8916.48     8828.47    254.73 o 
  -8  -1  12     1114.94     1084.12     63.75 o 
  -7  -1  12      119.22      137.33     37.22 o 
  -6  -1  12    12355.32    12668.88    671.34 o 
  -5  -1  12     1229.96     1423.66     73.01 o 
  -4  -1  12    28460.36    32213.04   2261.73 o 
  -3  -1  12      293.32      354.98     41.72 o 
  -2  -1  12       16.16       43.11     27.69 o 
  -1  -1  12    28897.54    30510.87   3221.63 o 
   0  -1  12     1297.33     1349.67     81.55 o 
   1  -1  12    19051.22    19556.66    989.51 o 
   2  -1  12      874.66      864.19     68.37 o 
   3  -1  12      129.95      155.71     35.56 o 
   4  -1  12     9044.40     9584.41    743.85 o 
   5  -1  12       32.26       60.01     34.00 o 
   6  -1  12     4189.97     4521.67    384.11 o 
 -11   0  12     4023.39     3960.81    104.76 o 
 -10   0  12       11.89       43.05     39.03 o 
  -9   0  12      824.17      782.17     39.52 o 
  -8   0  12     6816.78     6647.52    488.21 o 
  -7   0  12      956.94      944.59     32.89 o 
  -6   0  12     7247.19     7790.94    382.40 o 
  -5   0  12      900.37      969.43     54.80 o 
  -4   0  12     4021.22     4382.44    228.53 o 
  -3   0  12    12621.67    13803.80    736.34 o 
  -2   0  12     4454.27     4507.34    218.30 o 
  -1   0  12     6673.28     7007.20    244.35 o 
   0   0  12       34.66       24.98     29.56 o 
   1   0  12     6998.48     7156.47    243.43 o 
   2   0  12     6900.05     7043.71    212.48 o 
   3   0  12     2117.41     2025.03    126.76 o 
   4   0  12     2566.50     2602.52    185.08 o 
   5   0  12        2.54       30.48     35.05 o 
   6   0  12     4043.72     3537.65    321.15 o 
 -11   1  12     2163.52     2198.80     45.71 o 
 -10   1  12     2405.35     2465.97     95.52 o 
  -9   1  12     2141.34     2161.10     69.15 o 
  -8   1  12     1347.80     1350.76     35.06 o 
  -7   1  12       20.05       58.90     28.69 o 
  -6   1  12    15679.32    16473.49   1222.27 o 
  -5   1  12     5753.49     6009.35    405.49 o 
  -4   1  12     4497.25     4941.89    283.96 o 
  -3   1  12     1997.03     2086.50     98.29 o 
  -2   1  12     5350.62     5281.36    202.13 o 
  -1   1  12    17539.21    18391.17   1322.76 o 
   0   1  12      768.76      906.37     44.80 o 
   1   1  12     1134.97     1124.92    100.45 o 
   2   1  12      573.67      608.49     42.61 o 
   3   1  12     2114.85     2104.00     95.74 o 
   4   1  12    10258.24    10481.95    492.47 o 
   5   1  12       65.34       91.80     39.89 o 
   6   1  12      573.79      584.88     45.57 o 
 -11   2  12     2388.71     2211.93     48.19 o 
 -10   2  12      140.21      168.57     42.84 o 
  -9   2  12     1791.62     1747.35     54.92 o 
  -8   2  12     8122.84     8189.88    406.65 o 
  -7   2  12      292.92      364.35     29.43 o 
  -6   2  12     2202.16     2381.90    115.06 o 
  -5   2  12      403.15      433.74     48.00 o 
  -4   2  12     5614.15     6322.42    360.17 o 
  -3   2  12    20263.13    20539.88   1417.14 o 
  -2   2  12        5.36       51.52     43.17 o 
  -1   2  12     1481.62     1607.50    145.65 o 
   0   2  12       26.66       77.10     35.69 o 
   1   2  12     3886.55     4062.41    240.90 o 
   2   2  12     6343.52     6487.79    363.27 o 
   3   2  12     1517.38     1440.49     59.36 o 
   4   2  12       14.75       41.53     47.53 o 
   5   2  12      324.37      338.35     41.21 o 
 -11   3  12     3158.73     2729.66     47.15 o 
 -10   3  12     5482.83     5251.32    106.42 o 
  -9   3  12      831.41      870.20     31.58 o 
  -8   3  12      333.32      377.17     32.49 o 
  -7   3  12       87.52      101.20     29.28 o 
  -6   3  12    12013.69    12592.67    626.70 o 
  -5   3  12     5394.33     6433.01     68.80 o 
  -4   3  12     1164.28     1136.13    131.69 o 
  -3   3  12      472.24      512.10     40.14 o 
  -2   3  12        1.50       29.26     38.62 o 
  -1   3  12    25494.24    25487.64   1701.69 o 
   0   3  12     6398.97     6829.23    488.27 o 
   1   3  12       51.67       56.26     37.11 o 
   2   3  12      298.09      304.32     39.66 o 
   3   3  12        6.83       38.02     43.97 o 
   4   3  12     7405.75     6835.17    371.10 o 
   5   3  12     1047.98      948.90     73.33 o 
 -11   4  12       61.69       71.01     32.07 o 
 -10   4  12      628.71      577.34     35.63 o 
  -9   4  12      691.18      799.35     34.24 o 
  -8   4  12     9551.20     9775.44    443.86 o 
  -7   4  12     1086.98     1169.85     70.43 o 
  -6   4  12        7.02       19.29     54.10 o 
  -5   4  12     1592.53     1817.79    106.04 o 
  -4   4  12     3174.02     3107.51    357.48 o 
  -3   4  12     6122.89     5817.70    451.85 o 
  -2   4  12       16.96        8.07     62.81 o 
  -1   4  12       56.54       61.10     36.25 o 
   0   4  12     3755.10     3755.07    173.71 o 
   1   4  12     4639.05     4506.55    162.24 o 
   2   4  12     8190.72     7678.88    486.25 o 
   3   4  12       76.10       80.48     73.13 o 
   4   4  12      140.20      127.65     44.66 o 
 -10   5  12     3821.45     3444.64    104.85 o 
  -9   5  12      123.85      159.91     33.53 o 
  -8   5  12      399.81      422.30     64.62 o 
  -7   5  12     2267.81     2425.00    169.86 o 
  -6   5  12     6595.50     6243.66    651.53 o 
  -5   5  12     7880.84     8034.74    679.39 o 
  -4   5  12       23.28       44.00     35.11 o 
  -3   5  12     1965.05     1944.38     42.89 o 
  -2   5  12      521.45      577.49     37.15 o 
  -1   5  12    11218.60    10935.75    543.05 o 
   0   5  12     4814.25     4700.40    158.74 o 
   1   5  12       10.60       12.08     38.01 o 
   2   5  12     1904.70     2004.51    107.53 o 
   3   5  12       93.71      104.11     44.13 o 
 -10   6  12     1351.54     1163.28     53.25 o 
  -9   6  12      396.84      313.56     33.02 o 
  -8   6  12     7806.18    10182.32   1292.40 o 
  -7   6  12      536.25      580.80     39.44 o 
  -6   6  12        9.97       64.75     37.35 o 
  -5   6  12     4246.54     4129.57    288.73 o 
  -4   6  12      114.30      117.58     36.37 o 
  -3   6  12    11630.98    11532.87    709.35 o 
  -2   6  12     2630.25     2565.48    134.92 o 
  -1   6  12      115.88      134.23     38.39 o 
   0   6  12     2428.70     2351.90    153.21 o 
   1   6  12        8.39       72.72     39.76 o 
   2   6  12     3015.93     2624.64    224.04 o 
  -9   7  12      144.80      139.46     45.80 o 
  -8   7  12      267.26      258.81     53.36 o 
  -7   7  12     2520.75     2291.65    218.36 o 
  -6   7  12      809.11      791.79     71.98 o 
  -5   7  12     4332.27     4299.35    383.64 o 
  -4   7  12      243.53      234.10     38.35 o 
  -3   7  12     1022.57     1082.79    101.46 o 
  -2   7  12     2975.90     2861.31    116.43 o 
  -1   7  12     1434.21     1302.45     73.33 o 
   0   7  12     3271.26     2987.38    219.71 o 
   1   7  12      532.26      551.62     43.11 o 
  -8   8  12     2945.37     2448.97    116.50 o 
  -7   8  12      386.29      383.69     40.92 o 
  -6   8  12      765.85      698.09     40.98 o 
  -5   8  12     3578.93     3244.21    139.98 o 
  -4   8  12       64.82       65.43     38.09 o 
  -3   8  12     1145.18     1042.07     54.31 o 
  -2   8  12        9.45        7.97     38.95 o 
  -1   8  12     1793.94     1593.23     87.97 o 
   0   8  12     5286.53     4549.75     59.50 o 
  -6   9  12      222.97      189.26     44.73 o 
  -5   9  12     1633.81     1392.54     93.70 o 
  -4   9  12      137.31      147.02     39.41 o 
  -3   9  12     1834.48     1486.96     43.15 o 
  -2   9  12     3956.15     3052.63     70.63 o 
  -2 -14  13      918.36      868.55     50.68 o 
  -1 -14  13      119.40      139.56     53.62 o 
   0 -14  13      460.29      423.69     59.16 o 
   1 -14  13     2860.20     2324.97    156.98 o 
   2 -14  13       63.45       59.48     66.17 o 
  -4 -13  13      730.49      763.33     48.75 o 
  -3 -13  13       29.95       52.29     57.41 o 
  -2 -13  13     1928.72     1883.13     84.26 o 
  -1 -13  13     4555.36     4533.30     72.93 o 
   0 -13  13       12.36       31.24     54.16 o 
   1 -13  13      511.36      420.18     58.42 o 
   2 -13  13       25.30       32.46     63.93 o 
   3 -13  13     1581.58     1436.37     87.01 o 
  -6 -12  13        0.30       10.87     44.98 o 
  -5 -12  13        5.58      -15.26     44.34 o 
  -4 -12  13     4556.90     4954.66    325.97 o 
  -3 -12  13     1435.11     1272.57    100.25 o 
  -2 -12  13      295.80      401.28     82.16 o 
  -1 -12  13      162.48      207.80     55.48 o 
   0 -12  13        0.91       44.29     56.22 o 
   1 -12  13     6867.26     6525.83    474.38 o 
   2 -12  13     1472.75     1428.89    110.30 o 
   3 -12  13      401.51      407.30     70.96 o 
   4 -12  13      184.19      166.63     94.85 o 
  -7 -11  13      606.83      752.00     92.96 o 
  -6 -11  13     5546.13     6111.47     56.73 o 
  -5 -11  13       29.24       88.76     43.39 o 
  -4 -11  13       21.42       42.34     42.75 o 
  -3 -11  13     2462.80     2456.89    134.79 o 
  -2 -11  13     2513.74     2628.63    142.88 o 
  -1 -11  13     8982.76     8187.53     70.42 o 
   0 -11  13      533.81      553.83     56.31 o 
   1 -11  13      285.88      272.87     53.05 o 
   2 -11  13     3350.54     3387.64    452.18 o 
   3 -11  13     2554.94     2279.62     75.35 o 
   4 -11  13     5308.55     4485.83    103.48 o 
   5 -11  13       27.59       38.86     97.82 o 
  -8 -10  13     2376.47     2713.61    247.58 o 
  -7 -10  13      168.60      255.56     56.04 o 
  -6 -10  13      429.69      457.55     50.43 o 
  -5 -10  13     2052.59     2062.58    132.22 o 
  -4 -10  13     5322.40     5596.98    412.92 o 
  -3 -10  13     4355.19     4125.57    476.88 o 
  -2 -10  13       46.63       58.85     46.21 o 
  -1 -10  13      436.47      510.41     53.92 o 
   0 -10  13     1112.93     1048.51    253.04 o 
   1 -10  13     6976.12     6376.53    930.93 o 
   2 -10  13     1784.06     1717.93    231.93 o 
   3 -10  13       32.49       34.71     47.02 o 
   4 -10  13     1441.43     1333.16     61.65 o 
   5 -10  13      127.92       76.36     93.10 o 
  -8  -9  13     1312.98     1413.47    113.14 o 
  -7  -9  13      227.48      244.79     32.26 o 
  -6  -9  13     6629.89     6627.08    519.81 o 
  -5  -9  13      441.10      482.83     60.78 o 
  -4  -9  13      258.64      301.44     72.12 o 
  -3  -9  13     5562.24     5432.18    446.79 o 
  -2  -9  13      492.88      495.40     50.27 o 
  -1  -9  13    12458.22    11328.52   1530.67 o 
   0  -9  13     1937.31     1817.59    227.74 o 
   1  -9  13      419.21      444.15     46.12 o 
   2  -9  13     4720.38     4446.90    543.97 o 
   3  -9  13      368.73      355.72     44.50 o 
   4  -9  13     3828.05     3923.64    285.29 o 
  -9  -8  13      865.94      970.74    124.47 o 
  -8  -8  13     2911.00     3153.22    288.25 o 
  -7  -8  13      250.78      239.63     31.77 o 
  -6  -8  13     2277.88     2400.78    178.18 o 
  -5  -8  13     3166.08     2975.72    244.73 o 
  -4  -8  13     4061.88     3703.99    293.81 o 
  -3  -8  13      465.77      505.03     46.27 o 
  -2  -8  13       51.88       65.23     30.23 o 
  -1  -8  13     7758.13     7077.60    901.03 o 
   0  -8  13     2388.51     2249.40    283.19 o 
   1  -8  13     4778.80     4610.29    554.12 o 
   2  -8  13     2166.31     2170.64    219.02 o 
   3  -8  13      179.02      188.78     44.18 o 
   4  -8  13     4863.81     4595.32    504.54 o 
   5  -8  13     1384.01     1147.17     81.72 o 
  -9  -7  13       57.17       77.44     35.99 o 
  -8  -7  13     2365.76     2785.43    229.51 o 
  -7  -7  13      696.11      597.77    160.73 o 
  -6  -7  13     5305.60     5358.23    380.08 o 
  -5  -7  13       17.96       45.95     29.27 o 
  -4  -7  13       83.14      113.79     33.28 o 
  -3  -7  13     7061.07     6145.65    527.61 o 
  -2  -7  13      334.89      344.35     50.87 o 
  -1  -7  13     3434.22     3409.08    393.32 o 
   0  -7  13        1.17       38.38     32.26 o 
   1  -7  13     2835.20     2657.65    225.69 o 
   2  -7  13    14573.01    13669.02     93.77 o 
   3  -7  13       10.53       25.38     54.69 o 
   4  -7  13     5210.59     5303.51    138.77 o 
   5  -7  13       19.53       42.23     65.71 o 
   6  -7  13      735.02      656.45     79.35 o 
 -10  -6  13     3483.78     3762.25    321.03 o 
  -9  -6  13      100.82      110.56     32.05 o 
  -8  -6  13     1634.85     1813.99    152.27 o 
  -7  -6  13        8.46       52.68     31.66 o 
  -6  -6  13     4907.41     5074.08    380.32 o 
  -5  -6  13    10873.45    10478.17    915.33 o 
  -4  -6  13      452.81      422.29     30.44 o 
  -3  -6  13     2678.80     2747.21    272.73 o 
  -2  -6  13      369.08      325.24     32.12 o 
  -1  -6  13     6755.14     6771.85    731.31 o 
   0  -6  13     5151.29     5361.18    514.07 o 
   1  -6  13      363.21      362.57     33.75 o 
   2  -6  13      297.33      335.45     52.21 o 
   3  -6  13      218.94      261.54     57.39 o 
   4  -6  13     6388.76     7558.00    630.55 o 
   5  -6  13     3248.47     3743.25    503.86 o 
   6  -6  13      345.82      339.05     65.69 o 
 -10  -5  13       63.50      115.45     48.43 o 
  -9  -5  13       86.18       86.08     34.02 o 
  -8  -5  13     6550.67     7078.50    471.45 o 
  -7  -5  13     1264.69     1285.05     70.46 o 
  -6  -5  13     1688.87     1749.58    124.39 o 
  -5  -5  13      144.10      151.59     30.45 o 
  -4  -5  13     1314.04     1265.23     55.79 o 
  -3  -5  13    11241.65    10830.48   1006.59 o 
  -2  -5  13     1343.43     1314.93    168.29 o 
  -1  -5  13     3908.31     4125.17    426.80 o 
   0  -5  13       56.56      131.91     40.84 o 
   1  -5  13      115.59      174.46     69.75 o 
   2  -5  13     7817.97     8961.51    699.83 o 
   3  -5  13     1194.71     1410.10     65.97 o 
   4  -5  13      487.71      618.07     74.55 o 
   5  -5  13      312.65      430.59     63.76 o 
   6  -5  13      932.78      983.19    157.19 o 
 -11  -4  13     1150.36     1317.58     48.40 o 
 -10  -4  13    10065.33    10379.00    147.74 o 
  -9  -4  13      125.67      146.44     45.42 o 
  -8  -4  13      720.98      763.01     40.42 o 
  -7  -4  13      689.92      673.37     37.33 o 
  -6  -4  13     1999.21     2028.09    103.84 o 
  -5  -4  13    18570.85    17555.49    881.26 o 
  -4  -4  13       52.64       93.23     28.63 o 
  -3  -4  13      195.60      236.09     42.40 o 
  -2  -4  13     5715.90     6775.59     55.15 o 
  -1  -4  13     6532.38     7795.62    448.07 o 
   0  -4  13    20368.51    24527.23    771.34 o 
   1  -4  13      977.98     1130.66    120.01 o 
   2  -4  13       14.73       87.40     47.27 o 
   3  -4  13     3504.71     4012.63    206.57 o 
   4  -4  13     5347.85     5797.51    124.19 o 
   5  -4  13     6122.77     6864.81    619.62 o 
   6  -4  13       47.89       60.10     54.37 o 
 -11  -3  13      179.36      186.77     43.86 o 
 -10  -3  13        2.17       80.17     41.71 o 
  -9  -3  13     1323.81     1271.81     72.58 o 
  -8  -3  13     4983.23     5202.37    141.47 o 
  -7  -3  13     5662.49     5595.29    236.11 o 
  -6  -3  13       26.35       66.06     66.79 o 
  -5  -3  13       93.09      172.67     39.25 o 
  -4  -3  13     2637.61     3210.94     54.51 o 
  -3  -3  13     9601.39    11724.41    239.01 o 
  -2  -3  13     5159.25     6430.38    412.04 o 
  -1  -3  13        9.24       11.78     41.89 o 
   0  -3  13     1714.70     2132.55     57.88 o 
   1  -3  13       22.92       47.70     42.17 o 
   2  -3  13    11641.55    12648.81    602.69 o 
   3  -3  13     2741.37     3204.99    152.06 o 
   4  -3  13      198.76      239.09     51.34 o 
   5  -3  13     1627.09     1708.33     51.86 o 
   6  -3  13       68.15       71.59     55.91 o 
 -11  -2  13      143.93      142.36     48.91 o 
 -10  -2  13     5709.40     6025.56    273.49 o 
  -9  -2  13     3603.97     3628.43    183.09 o 
  -8  -2  13       19.61       61.20     37.66 o 
  -7  -2  13     2877.36     2784.33    139.92 o 
  -6  -2  13      324.82      406.29     38.51 o 
  -5  -2  13    16049.31    16987.66    880.29 o 
  -4  -2  13     4765.25     4983.35    415.44 o 
  -3  -2  13       17.10       29.51     33.48 o 
  -2  -2  13     1771.33     2132.76    162.16 o 
  -1  -2  13     1191.26     1190.74     83.46 o 
   0  -2  13     9142.13     9703.14    600.32 o 
   1  -2  13     1766.38     1581.95    130.76 o 
   2  -2  13     3357.55     3297.53    257.61 o 
   3  -2  13     1037.89      962.71    101.91 o 
   4  -2  13     2399.35     2575.83    123.73 o 
   5  -2  13     3894.08     4208.60    314.63 o 
   6  -2  13       29.65       98.60     56.72 o 
 -11  -1  13        1.77       17.53     41.43 o 
 -10  -1  13     1262.24     1179.03     45.12 o 
  -9  -1  13     3532.14     3680.72    125.95 o 
  -8  -1  13     1512.33     1551.69     44.06 o 
  -7  -1  13     7756.98     7949.08    540.29 o 
  -6  -1  13       44.92       69.20     28.79 o 
  -5  -1  13     7355.23     7811.99    445.38 o 
  -4  -1  13     5337.86     5913.12    394.06 o 
  -3  -1  13    14723.22    14588.86   2778.55 o 
  -2  -1  13     7075.59     7668.06    513.85 o 
  -1  -1  13        7.35       15.10     28.88 o 
   0  -1  13     5394.27     5600.05    243.32 o 
   1  -1  13     2532.25     2589.23    118.18 o 
   2  -1  13     5273.88     5185.54    329.37 o 
   3  -1  13      710.70      768.72     71.96 o 
   4  -1  13      200.80      203.44     33.81 o 
   5  -1  13     3647.53     3508.27    388.66 o 
   6  -1  13      337.06      395.32     60.24 o 
 -11   0  13      413.61      394.15     46.14 o 
 -10   0  13     4850.45     4889.81     97.55 o 
  -9   0  13      694.76      734.35     41.53 o 
  -8   0  13       63.78       80.57     41.78 o 
  -7   0  13    10639.21    10651.04    531.75 o 
  -6   0  13      215.69      223.87     29.28 o 
  -5   0  13    10725.23    11733.68    786.29 o 
  -4   0  13      245.22      260.45     28.85 o 
  -3   0  13     1274.47     1280.23     86.26 o 
  -2   0  13    17609.06    19018.73   1903.39 o 
  -1   0  13      758.40      693.98     30.42 o 
   0   0  13    15306.33    15887.33    734.30 o 
   1   0  13      106.21       93.79     30.62 o 
   2   0  13      161.03      185.47     30.74 o 
   3   0  13    10215.01     9982.45    513.90 o 
   4   0  13       10.61        3.85     39.00 o 
   5   0  13     3704.06     3774.04    212.47 o 
 -11   1  13       42.07       32.17     40.26 o 
 -10   1  13     1246.68     1237.81     41.27 o 
  -9   1  13     6189.23     5848.81    196.18 o 
  -8   1  13      839.76      822.81     52.36 o 
  -7   1  13     5586.66     5238.88    721.96 o 
  -6   1  13        1.50       44.83     30.34 o 
  -5   1  13     8212.78     8462.49    384.35 o 
  -4   1  13    13220.96    13576.87    782.43 o 
  -3   1  13      161.66      149.81     33.87 o 
  -2   1  13     2325.36     2363.18    139.72 o 
  -1   1  13       68.61      100.18     28.34 o 
   0   1  13    10124.21    10514.10    326.89 o 
   1   1  13     5273.56     5721.24    222.85 o 
   2   1  13     1592.61     1636.12     60.75 o 
   3   1  13      363.51      402.52     35.37 o 
   4   1  13      195.02      200.97     39.01 o 
   5   1  13     4540.10     3976.43    282.00 o 
 -11   2  13     2182.60     1854.31     52.55 o 
 -10   2  13     2113.69     2090.02     47.04 o 
  -9   2  13      211.48      235.87     30.32 o 
  -8   2  13        8.07       49.01     32.71 o 
  -7   2  13     9868.00    10691.12    703.83 o 
  -6   2  13     3614.12     4117.10    249.45 o 
  -5   2  13     4497.52     4844.24    228.12 o 
  -4   2  13      527.30      583.79     60.44 o 
  -3   2  13       51.56      108.57     35.15 o 
  -2   2  13    10761.28    10584.72    763.79 o 
  -1   2  13     2615.12     2719.72    174.99 o 
   0   2  13     1336.21     1479.07     74.88 o 
   1   2  13      439.95      393.06     47.29 o 
   2   2  13     1433.66     1386.87     42.99 o 
   3   2  13     8595.14     8410.40    406.86 o 
   4   2  13      235.49      219.95     37.38 o 
 -11   3  13      375.85      338.15     33.83 o 
 -10   3  13      808.59      830.49     36.09 o 
  -9   3  13    14155.78    13311.58    441.41 o 
  -8   3  13      113.73      154.29     32.10 o 
  -7   3  13     1366.50     1499.76     36.49 o 
  -6   3  13      892.89      901.56     38.33 o 
  -5   3  13     2830.53     3215.43     60.71 o 
  -4   3  13    11540.92    11613.40   1041.31 o 
  -3   3  13      114.86      147.24     34.96 o 
  -2   3  13       98.99      124.21     61.72 o 
  -1   3  13     2902.07     2958.42    245.49 o 
   0   3  13     4764.26     4510.93    383.24 o 
   1   3  13    12230.00    12335.12    727.70 o 
   2   3  13       25.32       70.86     40.42 o 
   3   3  13       29.84       90.50     43.13 o 
   4   3  13       41.14       12.37     45.60 o 
 -10   4  13       50.87       71.33     33.73 o 
  -9   4  13        2.05       21.82     30.99 o 
  -8   4  13      531.50      473.20     31.23 o 
  -7   4  13     5875.39     6272.72    569.63 o 
  -6   4  13     7406.20     7658.22    541.77 o 
  -5   4  13      127.68       99.10     59.97 o 
  -4   4  13      787.22      721.70     73.00 o 
  -3   4  13       21.30       54.33     35.63 o 
  -2   4  13    11891.66    11283.31    797.52 o 
  -1   4  13     4952.82     5025.90    214.18 o 
   0   4  13      270.26      274.98     41.24 o 
   1   4  13     1263.70     1239.46     78.59 o 
   2   4  13       69.07       77.94     41.39 o 
   3   4  13     5236.95     4643.39    139.98 o 
 -10   5  13      198.70      178.53     37.41 o 
  -9   5  13     3461.33     3224.47    125.30 o 
  -8   5  13      400.11      439.60    111.04 o 
  -7   5  13      305.38      293.98     44.15 o 
  -6   5  13     2093.88     1985.98    126.76 o 
  -5   5  13     1378.79     1380.94     88.64 o 
  -4   5  13     9732.74     9213.13    854.11 o 
  -3   5  13      590.97      644.15     64.97 o 
  -2   5  13     1588.69     1491.62     43.59 o 
  -1   5  13      562.36      546.69     76.03 o 
   0   5  13     3869.54     3502.44    211.35 o 
   1   5  13     3541.79     3285.28    304.38 o 
   2   5  13       34.78       28.07     42.31 o 
  -9   6  13     1190.45      972.41     43.50 o 
  -8   6  13      416.89      356.92     45.19 o 
  -7   6  13     4393.62     4205.34    344.65 o 
  -6   6  13     2908.53     2787.77    139.92 o 
  -5   6  13       12.18      -26.86     37.89 o 
  -4   6  13     3163.69     2925.57    269.37 o 
  -3   6  13      740.90      641.71     38.25 o 
  -2   6  13     6465.12     6126.27    139.44 o 
  -1   6  13     2049.80     1895.58    131.48 o 
   0   6  13      264.62      251.52     40.58 o 
   1   6  13     3030.02     2582.68    150.37 o 
  -8   7  13      778.78      627.05     78.11 o 
  -7   7  13       22.24       34.95     39.55 o 
  -6   7  13     5928.77     5424.38    313.63 o 
  -5   7  13       88.24       68.20     43.08 o 
  -4   7  13     6642.66     6176.96    231.87 o 
  -3   7  13       31.60       34.01     50.05 o 
  -2   7  13      210.11      199.27     38.68 o 
  -1   7  13     5907.67     5163.59    218.10 o 
   0   7  13       34.39        9.36     47.29 o 
  -7   8  13      543.14      497.36     41.57 o 
  -6   8  13     2672.20     2252.72    183.49 o 
  -5   8  13       56.85       32.95     39.77 o 
  -4   8  13     2014.85     1673.55     61.99 o 
  -3   8  13     2019.85     1578.72    121.63 o 
  -2   8  13      596.01      586.37     41.10 o 
  -1 -14  14      523.52      500.53     55.56 o 
   0 -14  14      116.48      100.85     61.20 o 
  -4 -13  14      494.56      481.20     51.93 o 
  -3 -13  14      696.84      714.05     47.41 o 
  -2 -13  14        0.70      -21.37     46.40 o 
  -1 -13  14       99.30      127.84     45.20 o 
   0 -13  14     5134.50     4493.57     72.11 o 
   1 -13  14      272.47      240.82     57.34 o 
   2 -13  14      513.35      482.79     65.99 o 
  -5 -12  14      721.65      858.60    117.38 o 
  -4 -12  14      236.08      268.35     51.25 o 
  -3 -12  14     1817.67     1879.24     87.02 o 
  -2 -12  14     6471.17     5953.23    261.68 o 
  -1 -12  14      255.22      265.77     47.88 o 
   0 -12  14      569.63      521.00     57.75 o 
   1 -12  14      490.48      440.43     61.35 o 
   2 -12  14     1063.15      968.82     57.66 o 
   3 -12  14     2754.84     2259.49     73.39 o 
   4 -12  14        4.00       82.84     99.58 o 
  -6 -11  14        5.86       36.97     51.15 o 
  -5 -11  14     4819.64     5307.24    335.34 o 
  -4 -11  14     2176.08     2187.65    162.04 o 
  -3 -11  14      154.03      152.97     50.45 o 
  -2 -11  14      484.34      535.31     54.29 o 
  -1 -11  14       94.34      134.13     47.19 o 
   0 -11  14     5333.18     5148.05    745.10 o 
   1 -11  14      763.16      657.86     40.69 o 
   2 -11  14       44.21       47.16     42.01 o 
   3 -11  14      737.22      588.47     49.71 o 
   4 -11  14       23.84        5.40     89.85 o 
  -7 -10  14     3839.54     3868.94    292.74 o 
  -6 -10  14       64.65       59.84     33.34 o 
  -5 -10  14       36.86       67.08     33.48 o 
  -4 -10  14     2322.15     2197.66    133.29 o 
  -3 -10  14     1292.83     1286.69     73.91 o 
  -2 -10  14     6797.80     5879.39    401.94 o 
  -1 -10  14        7.34       58.68     37.33 o 
   0 -10  14      699.74      673.56     86.45 o 
   1 -10  14     1562.21     1446.72    201.36 o 
   2 -10  14     3693.21     3491.33    350.32 o 
   3 -10  14     3284.90     3000.14    195.31 o 
   4 -10  14      180.85      175.91     61.09 o 
  -8  -9  14       50.36       64.72     33.38 o 
  -7  -9  14      449.65      473.35     63.66 o 
  -6  -9  14     1370.00     1414.33    126.81 o 
  -5  -9  14     3937.99     4010.66    295.24 o 
  -4  -9  14     3392.91     3200.79    217.63 o 
  -3  -9  14      244.17      232.26     31.74 o 
  -2  -9  14     6403.96     5457.74    400.68 o 
  -1  -9  14      979.19     1076.89    109.04 o 
   0  -9  14     5441.62     5098.67    573.76 o 
   1  -9  14     2847.34     2551.04    307.63 o 
   2  -9  14      133.52      116.59     38.45 o 
   3  -9  14     4095.10     3893.31    249.18 o 
   4  -9  14        8.87       35.10     49.59 o 
  -9  -8  14     3006.88     3153.44    326.90 o 
  -8  -8  14       31.68       42.31     62.05 o 
  -7  -8  14     3755.28     3730.63    517.60 o 
  -6  -8  14      207.65      224.12     34.54 o 
  -5  -8  14      238.95      300.28     46.26 o 
  -4  -8  14     5774.52     5358.11    396.75 o 
  -3  -8  14        4.85      -11.14     32.87 o 
  -2  -8  14     8450.04     8191.58    797.41 o 
  -1  -8  14      235.75      218.74     33.93 o 
   0  -8  14      951.03      880.36     97.22 o 
   1  -8  14     7684.38     7361.81    801.55 o 
   2  -8  14       18.54       58.00     43.89 o 
   3  -8  14     4689.52     4804.29    260.35 o 
   4  -8  14       36.99       23.25     61.57 o 
   5  -8  14      883.61      713.01     76.39 o 
  -9  -7  14     1092.07     1172.16    108.73 o 
  -8  -7  14      305.02      298.79     32.00 o 
  -7  -7  14     3808.94     4048.09    331.10 o 
  -6  -7  14     6813.79     6483.90    473.38 o 
  -5  -7  14     4900.40     4725.48    353.27 o 
  -4  -7  14     2053.46     2030.23    115.99 o 
  -3  -7  14        6.95       24.32     30.50 o 
  -2  -7  14    12134.46    11482.18   1280.49 o 
  -1  -7  14     3751.22     3602.02    330.42 o 
   0  -7  14     7461.70     7691.28    626.83 o 
   1  -7  14      475.24      506.45     35.28 o 
   2  -7  14        1.47       23.49     49.80 o 
   3  -7  14     9124.42     9511.17    354.10 o 
   4  -7  14     1801.92     2051.57     69.16 o 
   5  -7  14     1780.10     1763.37     81.56 o 
   6  -7  14      162.90      149.69     74.93 o 
 -10  -6  14        7.68        4.51     33.00 o 
  -9  -6  14     6706.94     7018.39    545.18 o 
  -8  -6  14     1261.62     1303.68     85.37 o 
  -7  -6  14     2483.37     2644.11    170.41 o 
  -6  -6  14      106.13      192.68     30.10 o 
  -5  -6  14      203.97      239.06     29.87 o 
  -4  -6  14    10806.77     9689.67    570.87 o 
  -3  -6  14      221.89      186.50     31.95 o 
  -2  -6  14     2211.52     2296.54    199.44 o 
  -1  -6  14      214.10      221.98     34.62 o 
   0  -6  14      881.78      899.07     90.80 o 
   1  -6  14     8386.78     9651.55     69.96 o 
   2  -6  14       34.67       61.37     52.28 o 
   3  -6  14     1119.13     1345.09     95.52 o 
   4  -6  14      352.98      403.64     65.83 o 
   5  -6  14     1548.01     1687.54    177.76 o 
   6  -6  14     4227.11     3988.82    644.65 o 
 -10  -5  14       91.78      126.86     43.79 o 
  -9  -5  14     3204.49     3531.08     49.33 o 
  -8  -5  14        7.25       39.93     31.32 o 
  -7  -5  14     1848.53     2019.47     83.03 o 
  -6  -5  14     9400.72     8798.84    528.82 o 
  -5  -5  14       26.62       41.77     28.66 o 
  -4  -5  14     1009.80      979.30     70.81 o 
  -3  -5  14      320.64      297.57     30.94 o 
  -2  -5  14     2990.48     3161.29    268.16 o 
  -1  -5  14    13017.98    14507.28    146.18 o 
   0  -5  14      102.23      156.89     50.30 o 
   1  -5  14      387.49      503.64    111.99 o 
   2  -5  14      141.63      199.39     49.91 o 
   3  -5  14     4165.04     4672.95    208.85 o 
   4  -5  14     3702.08     4108.82    357.06 o 
   5  -5  14       85.67      134.25     61.78 o 
   6  -5  14       88.82      113.58     65.80 o 
 -10  -4  14       28.05       67.84     42.44 o 
  -9  -4  14     6418.34     6811.90    216.01 o 
  -8  -4  14     1944.70     2072.52     43.65 o 
  -7  -4  14     1089.56     1252.27     44.75 o 
  -6  -4  14       65.72       44.86     38.35 o 
  -5  -4  14      386.35      467.68     43.12 o 
  -4  -4  14     9229.68     9952.88    245.96 o 
  -3  -4  14      273.93      275.62     41.08 o 
  -2  -4  14       63.15       63.69     45.21 o 
  -1  -4  14     2692.52     3167.63     83.72 o 
   0  -4  14      906.56     1055.11     42.16 o 
   1  -4  14    11612.84    13159.12    910.44 o 
   2  -4  14     1219.96     1347.42    102.54 o 
   3  -4  14      123.79      159.92     44.77 o 
   4  -4  14      341.28      357.59     54.24 o 
   5  -4  14     1051.12     1091.12    104.43 o 
   6  -4  14     4877.69     4492.69    643.98 o 
 -10  -3  14       50.65       50.02     50.93 o 
  -9  -3  14        7.44      -12.67     49.65 o 
  -8  -3  14      674.76      745.92     52.35 o 
  -7  -3  14     3227.25     3457.14     96.47 o 
  -6  -3  14     8631.24     9013.25    402.80 o 
  -5  -3  14      109.41      123.26     39.77 o 
  -4  -3  14        1.46       26.71     47.42 o 
  -3  -3  14     2273.17     2570.92    159.61 o 
  -2  -3  14     4002.49     5016.59    298.65 o 
  -1  -3  14    13102.35    14939.14    575.64 o 
   0  -3  14      620.71      712.99     39.61 o 
   1  -3  14     1262.83     1411.92    124.80 o 
   2  -3  14     2140.20     2419.23    143.08 o 
   3  -3  14     7746.08     8421.82    493.47 o 
   4  -3  14     7731.31     8419.14    487.34 o 
   5  -3  14       91.63       43.35     55.34 o 
 -11  -2  14      140.29      162.03     42.53 o 
 -10  -2  14      818.43      761.25     64.62 o 
  -9  -2  14     4644.30     4717.64     72.25 o 
  -8  -2  14     5620.31     5941.60    129.59 o 
  -7  -2  14      715.39      698.97     39.39 o 
  -6  -2  14     3503.27     3493.59    280.57 o 
  -5  -2  14      508.65      550.75     40.34 o 
  -4  -2  14    12381.63    13216.18    933.64 o 
  -3  -2  14     6076.86     6560.72    454.08 o 
  -2  -2  14      920.41      937.34     88.55 o 
  -1  -2  14     4743.67     4853.77    543.12 o 
   0  -2  14      172.73      201.00     29.98 o 
   1  -2  14     9827.10     9833.58    754.70 o 
   2  -2  14     1867.43     1860.92    190.50 o 
   3  -2  14      132.64      167.79     31.57 o 
   4  -2  14     3044.17     3227.15    159.47 o 
   5  -2  14        1.71       47.04     55.52 o 
 -11  -1  14     5282.90     5028.06     70.83 o 
 -10  -1  14      321.43      349.66     47.29 o 
  -9  -1  14        0.81       88.24     41.63 o 
  -8  -1  14     3129.96     3029.78     58.42 o 
  -7  -1  14       12.11       29.44     37.92 o 
  -6  -1  14    15625.33    16281.36    701.02 o 
  -5  -1  14      817.27      887.42     48.26 o 
  -4  -1  14      564.63      597.61     39.74 o 
  -3  -1  14     7512.44     7556.09    554.01 o 
  -2  -1  14      182.05      217.76     28.84 o 
  -1  -1  14    13924.54    13764.89    883.96 o 
   0  -1  14     1826.70     1772.36    110.71 o 
   1  -1  14      241.95      261.78     30.87 o 
   2  -1  14     1998.99     2211.24    155.79 o 
   3  -1  14      807.40      792.23     69.32 o 
   4  -1  14     2848.94     2757.00    262.86 o 
   5  -1  14      290.95      257.47     42.17 o 
 -11   0  14     1452.32     1355.06     44.51 o 
 -10   0  14     3194.91     2798.02    122.64 o 
  -9   0  14     4524.59     4491.93    170.88 o 
  -8   0  14     4110.82     4171.09    115.86 o 
  -7   0  14      269.41      308.79     29.01 o 
  -6   0  14     4554.16     4988.00    285.92 o 
  -5   0  14     7271.75     7509.44    567.83 o 
  -4   0  14     7412.52     7919.77    486.10 o 
  -3   0  14     8102.67     8230.90    521.49 o 
  -2   0  14       49.76       63.74     29.61 o 
  -1   0  14    10408.63    10601.11    560.63 o 
   0   0  14     3286.04     3443.09    161.15 o 
   1   0  14     4432.08     4778.73    215.63 o 
   2   0  14     1973.07     1988.89     77.06 o 
   3   0  14       69.31       87.71     34.01 o 
   4   0  14     3904.33     3560.09    251.08 o 
   5   0  14      586.54      570.60     54.39 o 
 -11   1  14     2486.88     2243.45     45.38 o 
 -10   1  14      749.52      819.96     48.23 o 
  -9   1  14      207.92      214.77     30.41 o 
  -8   1  14    10316.82     9763.65    476.89 o 
  -7   1  14      312.78      322.07     42.52 o 
  -6   1  14    10053.40    10868.62    798.63 o 
  -5   1  14      198.94      239.67     29.38 o 
  -4   1  14     1287.46     1363.85     46.35 o 
  -3   1  14     6921.44     6918.13    314.69 o 
  -2   1  14      152.50      179.34     27.82 o 
  -1   1  14     4292.46     4485.53    236.53 o 
   0   1  14       37.40       46.52     29.53 o 
   1   1  14     2507.23     2398.32     67.25 o 
   2   1  14     9814.13     9658.97    317.86 o 
   3   1  14       14.01       25.75     36.13 o 
   4   1  14     2724.81     2543.14    135.80 o 
 -10   2  14     4434.63     4037.57     43.01 o 
  -9   2  14       13.04        7.51     30.13 o 
  -8   2  14     2263.25     2196.45    137.08 o 
  -7   2  14      610.46      682.27     52.71 o 
  -6   2  14     5534.85     5906.34    240.02 o 
  -5   2  14    10288.19    10381.75    436.00 o 
  -4   2  14      479.26      505.04     29.59 o 
  -3   2  14      406.63      455.27     28.82 o 
  -2   2  14      121.38      112.18     38.92 o 
  -1   2  14     4960.07     4758.13    407.33 o 
   0   2  14     5109.80     5186.29     84.94 o 
   1   2  14      886.03      842.62     40.51 o 
   2   2  14        8.62       11.43     40.81 o 
   3   2  14       27.90       44.01     35.06 o 
   4   2  14     6321.15     5391.98    234.02 o 
 -10   3  14       32.16       55.68     31.22 o 
  -9   3  14      154.75      170.44     32.58 o 
  -8   3  14     6324.66     6228.42    413.30 o 
  -7   3  14     1032.99     1182.64     80.92 o 
  -6   3  14      381.91      414.83     36.00 o 
  -5   3  14      145.21      142.20     32.63 o 
  -4   3  14     1345.42     1313.65    131.48 o 
  -3   3  14    16292.83    16079.56   1459.78 o 
  -2   3  14      905.15      991.04     38.21 o 
  -1   3  14     1104.36     1034.19     46.68 o 
   0   3  14       94.54      106.80     38.49 o 
   1   3  14     1095.09     1077.38    103.82 o 
   2   3  14     6929.18     6512.53    547.71 o 
   3   3  14       57.96       82.61     49.21 o 
 -10   4  14     5588.82     4622.98     52.52 o 
  -9   4  14       47.20       82.11     33.51 o 
  -8   4  14      102.02      132.74     31.36 o 
  -7   4  14     1880.26     1888.47    105.91 o 
  -6   4  14     5964.79     5945.91    422.91 o 
  -5   4  14    12791.32    12248.02   1135.56 o 
  -4   4  14      323.98      258.77     36.75 o 
  -3   4  14       15.11       17.45     37.02 o 
  -2   4  14     1784.28     1687.46     77.44 o 
  -1   4  14     7720.64     7150.91    304.05 o 
   0   4  14     9985.03     8814.37    498.80 o 
   1   4  14      294.21      315.42     41.14 o 
   2   4  14       81.84       56.07     43.24 o 
  -9   5  14       70.10       56.74     40.70 o 
  -8   5  14     4813.29     4264.20    189.13 o 
  -7   5  14     3004.63     3014.81    285.02 o 
  -6   5  14      305.67      273.42     40.67 o 
  -5   5  14      895.15      805.66     42.33 o 
  -4   5  14      392.45      370.00     37.70 o 
  -3   5  14     8402.79     8077.31    579.69 o 
  -2   5  14     3204.49     3109.14    105.37 o 
  -1   5  14      238.29      187.28     38.83 o 
   0   5  14     1564.51     1396.65    107.46 o 
   1   5  14        5.80        5.95     41.90 o 
  -8   6  14        2.80       30.48     61.86 o 
  -7   6  14      966.07      831.52     42.37 o 
  -6   6  14      863.77      803.63     41.62 o 
  -5   6  14     6110.40     5519.38    369.27 o 
  -4   6  14      762.04      681.48     43.37 o 
  -3   6  14      582.79      491.32     39.88 o 
  -2   6  14     1559.90     1350.23    121.90 o 
  -1   6  14      840.31      750.28     64.49 o 
   0   6  14     2410.81     2077.58    112.66 o 
  -7   7  14     2236.66     1751.08    165.88 o 
  -6   7  14      186.70      214.26     53.50 o 
  -5   7  14     2816.97     2468.50     84.46 o 
  -4   7  14      360.58      290.38     49.38 o 
  -3   7  14     2678.31     2283.89    245.62 o 
  -2   7  14      999.13      945.76     58.89 o 
  -3 -13  15     1065.86     1023.38    108.01 o 
  -2 -13  15      491.78      408.66     56.60 o 
  -1 -13  15      102.76      116.67     57.80 o 
   0 -13  15       21.20       43.29     58.11 o 
   1 -13  15     1904.29     1595.43     49.32 o 
  -5 -12  15      526.89      497.77     63.27 o 
  -4 -12  15     1130.93     1148.69     89.59 o 
  -3 -12  15      115.17      130.94     51.71 o 
  -2 -12  15      266.56      256.39     45.57 o 
  -1 -12  15     5252.38     4915.59    223.43 o 
   0 -12  15       91.47       51.07     41.11 o 
   1 -12  15      464.41      372.26     46.87 o 
   2 -12  15      352.16      303.53     45.95 o 
   3 -12  15      414.76      323.71     55.79 o 
  -6 -11  15      175.30      182.85     35.01 o 
  -5 -11  15      830.25      851.47     43.79 o 
  -4 -11  15     2066.17     2141.85     38.95 o 
  -3 -11  15     5134.95     4862.34    190.21 o 
  -2 -11  15      229.56      251.04     35.20 o 
  -1 -11  15       12.05       30.46     38.78 o 
   0 -11  15      660.68      621.26     41.17 o 
   1 -11  15     2797.11     2631.76    215.73 o 
   2 -11  15     4350.67     3541.66    331.68 o 
   3 -11  15       79.45       78.40     51.20 o 
  -7 -10  15       46.66       53.24     35.63 o 
  -6 -10  15     5393.96     5548.17    478.29 o 
  -5 -10  15      853.39      819.33     71.63 o 
  -4 -10  15      214.83      231.40     33.61 o 
  -3 -10  15     1025.97      972.53     52.02 o 
  -2 -10  15       10.31       29.01     34.55 o 
  -1 -10  15     6884.31     6541.18    714.69 o 
   0 -10  15      926.87      847.70     82.62 o 
   1 -10  15        2.89       29.01     38.26 o 
   2 -10  15     1049.68     1067.89     81.10 o 
   3 -10  15      159.22      163.47     49.31 o 
   4 -10  15     4659.23     4340.78    437.57 o 
  -8  -9  15     4011.32     4267.23    411.64 o 
  -7  -9  15      149.68      170.05     56.91 o 
  -6  -9  15        3.00       -5.37     33.11 o 
  -5  -9  15     2759.76     2726.75    191.56 o 
  -4  -9  15     1307.23     1295.90     64.40 o 
  -3  -9  15     5718.78     5139.15    232.02 o 
  -2  -9  15       91.36       73.98     33.03 o 
  -1  -9  15      688.96      777.37    103.95 o 
   0  -9  15     2165.60     2175.58    221.40 o 
   1  -9  15     2388.15     2270.44    249.16 o 
   2  -9  15     3686.38     3272.18    147.81 o 
   3  -9  15       35.74       14.90     47.83 o 
   4  -9  15     1421.09     1091.86    136.27 o 
  -8  -8  15      600.10      604.10     34.51 o 
  -7  -8  15     2370.70     2345.49    192.29 o 
  -6  -8  15     4385.63     4550.46    332.52 o 
  -5  -8  15     4277.08     4348.10    269.73 o 
  -4  -8  15       35.49       54.79     31.15 o 
  -3  -8  15     2113.02     1903.52    142.90 o 
  -2  -8  15     1849.35     1632.77    203.47 o 
  -1  -8  15     9469.27     9264.05    887.09 o 
   0  -8  15     1674.85     1715.28    132.43 o 
   1  -8  15        2.68       16.61     35.42 o 
   2  -8  15     2758.61     2618.17    129.60 o 
   3  -8  15      287.41      306.16     57.67 o 
   4  -8  15     3349.65     2952.81    186.73 o 
   5  -8  15      170.74      139.94     68.20 o 
  -9  -7  15       17.95       33.68     35.80 o 
  -8  -7  15     2528.34     2671.52    193.11 o 
  -7  -7  15       35.32       39.59     31.87 o 
  -6  -7  15      306.56      364.35     36.05 o 
  -5  -7  15     8268.54     7928.94    449.65 o 
  -4  -7  15       30.88       57.21     31.86 o 
  -3  -7  15     3532.30     3447.91    328.25 o 
  -2  -7  15      607.29      632.62     35.66 o 
  -1  -7  15     2646.51     2607.86    255.18 o 
   0  -7  15     8134.47     8412.10    584.16 o 
   1  -7  15      775.73      896.48     54.41 o 
   2  -7  15     2945.91     3168.51     62.02 o 
   3  -7  15        5.61        3.81     55.26 o 
   4  -7  15     1064.65     1073.93     64.66 o 
   5  -7  15     2275.38     2058.52    147.94 o 
  -9  -6  15       23.75       -4.74     33.83 o 
  -8  -6  15     2750.98     2860.91    157.97 o 
  -7  -6  15     2017.13     1811.86    119.00 o 
  -6  -6  15     2386.91     2486.40     99.16 o 
  -5  -6  15      735.92      781.57     63.27 o 
  -4  -6  15      109.44      121.85     30.59 o 
  -3  -6  15     9495.73     9020.04    727.30 o 
  -2  -6  15     5403.89     5182.97    442.79 o 
  -1  -6  15     4447.30     4950.19    119.81 o 
   0  -6  15       28.19       86.87     51.64 o 
   1  -6  15        2.25       31.30     69.48 o 
   2  -6  15     9726.27    11378.29    549.66 o 
   3  -6  15      964.31     1120.15     76.91 o 
   4  -6  15     2279.54     2536.94    253.65 o 
   5  -6  15       65.57       63.22     64.67 o 
 -10  -5  15     5819.88     6275.64     56.08 o 
  -9  -5  15     1319.47     1381.89     55.86 o 
  -8  -5  15     2328.11     2509.23     48.73 o 
  -7  -5  15      632.60      567.50     71.03 o 
  -6  -5  15      612.48      594.05     31.35 o 
  -5  -5  15     9503.92     9007.67    435.48 o 
  -4  -5  15      266.34      292.94     61.46 o 
  -3  -5  15     1624.77     1931.34    102.81 o 
  -2  -5  15     1983.35     2023.02     59.57 o 
  -1  -5  15     2312.79     2604.97     51.68 o 
   0  -5  15    14399.34    16770.80    684.52 o 
   1  -5  15      125.84      106.87     51.21 o 
   2  -5  15      474.60      613.25     71.03 o 
   3  -5  15       30.98       75.91     47.39 o 
   4  -5  15     3126.64     3412.95    259.58 o 
   5  -5  15     5508.76     5278.73    551.96 o 
 -10  -4  15      512.26      584.02     47.28 o 
  -9  -4  15      683.42      604.81     41.66 o 
  -8  -4  15     1676.93     1801.51     42.94 o 
  -7  -4  15     9811.54    10206.17    483.82 o 
  -6  -4  15      586.56      604.18     54.91 o 
  -5  -4  15      416.25      463.49     40.90 o 
  -4  -4  15      838.53      845.66     43.56 o 
  -3  -4  15     4285.60     4790.17     51.98 o 
  -2  -4  15     9110.58    10604.88    328.06 o 
  -1  -4  15      116.79      178.10     40.57 o 
   0  -4  15      321.73      377.78     56.66 o 
   1  -4  15      815.41      889.48     42.36 o 
   2  -4  15     4716.87     5469.68    273.75 o 
   3  -4  15     5485.44     6124.92    277.47 o 
   4  -4  15       10.44       17.62     48.05 o 
   5  -4  15       29.72       73.36     58.46 o 
 -10  -3  15     4600.84     4412.58     50.01 o 
  -9  -3  15     1302.44     1380.32     72.38 o 
  -8  -3  15       71.78      118.34     38.84 o 
  -7  -3  15     1466.30     1494.66     43.17 o 
  -6  -3  15      102.10      122.75     42.45 o 
  -5  -3  15    14915.48    16114.10    894.59 o 
  -4  -3  15     1353.14     1633.33     45.22 o 
  -3  -3  15      631.80      742.68     43.39 o 
  -2  -3  15     2310.72     2473.25     82.84 o 
  -1  -3  15     1358.04     1683.98    120.82 o 
   0  -3  15    11573.71    12305.23   1057.10 o 
   1  -3  15      930.78      989.90     47.56 o 
   2  -3  15       25.28       42.78     40.50 o 
   3  -3  15     1507.86     1571.18     72.72 o 
   4  -3  15      889.66      916.49     74.34 o 
   5  -3  15     4435.27     4209.90    413.60 o 
 -10  -2  15        0.41      -17.76     40.63 o 
  -9  -2  15     1205.67     1042.79     41.24 o 
  -8  -2  15     2402.96     2510.40     94.72 o 
  -7  -2  15     5361.77     5752.34    104.29 o 
  -6  -2  15       27.20       81.45     39.02 o 
  -5  -2  15      494.25      602.95     45.30 o 
  -4  -2  15     2016.96     2149.29    132.51 o 
  -3  -2  15     3521.94     3682.13    270.79 o 
  -2  -2  15     4189.77     4582.67    277.23 o 
  -1  -2  15      243.97      285.21     33.45 o 
   0  -2  15     1243.74     1252.73    106.11 o 
   1  -2  15      732.80      698.21     46.75 o 
   2  -2  15     4258.77     4125.89    383.14 o 
   3  -2  15     3275.46     3536.74    205.01 o 
   4  -2  15       37.06       89.28     54.64 o 
 -10  -1  15     3887.42     3493.83     77.58 o 
  -9  -1  15     3838.20     3656.99    184.97 o 
  -8  -1  15        4.01       66.65     42.70 o 
  -7  -1  15      836.88      889.76     78.73 o 
  -6  -1  15     1442.40     1484.74     83.33 o 
  -5  -1  15    11899.75    13225.40    780.07 o 
  -4  -1  15     2982.48     3220.92    258.98 o 
  -3  -1  15       75.96       87.99     29.62 o 
  -2  -1  15     3539.24     3517.95    631.50 o 
  -1  -1  15      720.30      752.48     69.16 o 
   0  -1  15     8140.93     7958.37    528.01 o 
   1  -1  15      569.06      589.21     45.95 o 
   2  -1  15      288.75      313.36     31.54 o 
   3  -1  15     3872.73     3486.57    239.44 o 
   4  -1  15        0.02       10.83     38.05 o 
 -10   0  15      526.02      441.21     40.74 o 
  -9   0  15     4982.56     4386.10     50.09 o 
  -8   0  15      717.40      745.21     30.84 o 
  -7   0  15     6060.15     6316.29    228.24 o 
  -6   0  15      293.45      369.62     35.67 o 
  -5   0  15      734.15      759.97    146.80 o 
  -4   0  15     5104.25     5464.85    347.91 o 
  -3   0  15     1094.85     1196.18    136.81 o 
  -2   0  15     2926.03     3191.73    196.07 o 
  -1   0  15      117.36       90.07     29.42 o 
   0   0  15     1111.67     1020.63     45.12 o 
   1   0  15     4509.59     4297.19    201.23 o 
   2   0  15      689.24      625.15     37.54 o 
   3   0  15     2125.75     1935.71    104.62 o 
   4   0  15      208.93      172.22     38.01 o 
 -10   1  15     2079.22     1890.35     44.04 o 
  -9   1  15     1135.53     1118.67     33.66 o 
  -8   1  15        0.20       23.73     29.80 o 
  -7   1  15     8359.39     8470.42    528.94 o 
  -6   1  15     2686.99     2943.57    142.27 o 
  -5   1  15     6654.09     7147.65    400.24 o 
  -4   1  15     1202.59     1258.29     79.74 o 
  -3   1  15       36.51       41.29     30.42 o 
  -2   1  15     8017.42     7973.84    438.13 o 
  -1   1  15     4320.37     4418.96    115.57 o 
   0   1  15     4293.53     4224.96    223.29 o 
   1   1  15       44.22       66.81     32.75 o 
   2   1  15       11.94       24.42     34.87 o 
   3   1  15     6253.19     5598.59    275.22 o 
 -10   2  15       51.30       50.94     31.35 o 
  -9   2  15     6632.71     5958.10    193.51 o 
  -8   2  15      884.59      673.24    125.36 o 
  -7   2  15     2544.26     2828.96    145.83 o 
  -6   2  15      133.86       88.00     29.86 o 
  -5   2  15     1566.75     1616.36    219.38 o 
  -4   2  15    15184.12    17251.66   1878.66 o 
  -3   2  15      114.13      158.37     28.78 o 
  -2   2  15     3637.09     3701.78    180.90 o 
  -1   2  15      280.89      288.32     31.29 o 
   0   2  15     2060.33     1918.58     49.92 o 
   1   2  15     7424.73     6852.59    394.39 o 
   2   2  15      126.41      168.31     39.40 o 
   3   2  15     1143.60     1087.76     45.56 o 
  -9   3  15      875.26      807.61     33.01 o 
  -8   3  15        2.67       36.07     31.22 o 
  -7   3  15     2122.95     2105.33    102.79 o 
  -6   3  15     5597.11     5703.46    377.85 o 
  -5   3  15      152.11      141.07     30.19 o 
  -4   3  15      724.76      685.76     49.93 o 
  -3   3  15       36.68       -1.81     37.82 o 
  -2   3  15     5953.79     5599.25    326.78 o 
  -1   3  15     5665.39     5497.84    543.60 o 
   0   3  15      105.85      163.15     43.90 o 
   1   3  15      561.56      488.11     46.65 o 
   2   3  15      208.39      175.09     44.51 o 
  -9   4  15     6186.89     5435.74    186.21 o 
  -8   4  15     1275.00     1237.59     42.53 o 
  -7   4  15      503.98      520.92     33.77 o 
  -6   4  15      178.47      151.70     32.86 o 
  -5   4  15      537.13      470.01     39.08 o 
  -4   4  15     7153.28     6751.22    700.04 o 
  -3   4  15     1636.20     1454.52    106.18 o 
  -2   4  15      111.48      133.37     38.88 o 
  -1   4  15      523.45      463.06     44.28 o 
   0   4  15     1257.51     1150.49    126.69 o 
   1   4  15     4005.33     3246.75    336.69 o 
  -8   5  15      505.54      452.03     34.21 o 
  -7   5  15     2437.82     2225.49     82.82 o 
  -6   5  15     6252.23     5698.50    312.88 o 
  -5   5  15        4.30       46.50     38.82 o 
  -4   5  15      349.34      332.09     39.64 o 
  -3   5  15      636.15      619.54     44.09 o 
  -2   5  15     5606.69     5000.85    389.99 o 
  -1   5  15     3801.77     3528.80    322.59 o 
   0   5  15       10.06       17.44     41.59 o 
  -7   6  15      286.90      264.74     45.66 o 
  -6   6  15     1674.86     1298.39     64.15 o 
  -5   6  15       16.78       -2.53     40.17 o 
  -4   6  15     6213.41     5315.90    209.20 o 
  -3   6  15     1406.31     1278.31     46.32 o 
  -2   6  15       52.83       43.52     43.82 o 
  -4 -12  16     1865.12     1736.80     40.19 o 
  -3 -12  16       72.64       39.53     36.80 o 
  -2 -12  16        1.25       15.52     40.28 o 
  -1 -12  16        1.26        8.69     40.47 o 
   0 -12  16     2424.69     1992.53     49.77 o 
   1 -12  16      703.81      640.61     46.09 o 
  -5 -11  16      863.37      877.13     38.65 o 
  -4 -11  16      217.85      250.11     35.75 o 
  -3 -11  16        9.17       55.89     37.27 o 
  -2 -11  16     5347.84     4848.60    226.88 o 
  -1 -11  16      339.80      342.86     35.99 o 
   0 -11  16       34.52       49.46     36.96 o 
   1 -11  16      639.19      587.63     41.75 o 
   2 -11  16      305.67      310.91     44.68 o 
  -6 -10  16      659.68      675.83     35.50 o 
  -5 -10  16     3310.92     3337.37    228.09 o 
  -4 -10  16     4140.44     3906.07    198.24 o 
  -3 -10  16       78.37      101.46     33.59 o 
  -2 -10  16       64.73      107.29     38.90 o 
  -1 -10  16      673.91      662.89    110.83 o 
   0 -10  16     4122.41     4205.85    408.89 o 
   1 -10  16     2723.22     2410.64    190.75 o 
   2 -10  16       28.76       61.20     48.87 o 
   3 -10  16      474.53      418.35     44.70 o 
  -7  -9  16     2531.56     2499.42    182.54 o 
  -6  -9  16      610.84      628.63     36.92 o 
  -5  -9  16       16.89       72.92     32.71 o 
  -4  -9  16     2224.51     2265.70     76.01 o 
  -3  -9  16      362.62      375.14     33.96 o 
  -2  -9  16     5917.23     5887.61    603.53 o 
  -1  -9  16     1006.48      917.85     66.46 o 
   0  -9  16       84.21      132.04     37.55 o 
   1  -9  16     2806.00     2638.73    244.07 o 
   2  -9  16      100.65      115.05     42.58 o 
   3  -9  16     3809.70     3324.05    377.65 o 
   4  -9  16       28.28       34.65     68.93 o 
  -8  -8  16        1.20       20.75     42.08 o 
  -7  -8  16      355.90      365.71     33.26 o 
  -6  -8  16     4142.22     3913.47    264.50 o 
  -5  -8  16     1027.36     1179.21     56.96 o 
  -4  -8  16     6125.07     5986.54    266.34 o 
  -3  -8  16       77.17      128.08     34.75 o 
  -2  -8  16     1753.34     1643.25    155.52 o 
  -1  -8  16     2954.86     3026.85    189.00 o 
   0  -8  16     2800.17     2877.88    199.43 o 
   1  -8  16     3931.09     3850.00    257.89 o 
   2  -8  16      135.58      145.59     46.88 o 
   3  -8  16     1284.58     1146.23    121.83 o 
   4  -8  16     1471.09     1235.22     88.30 o 
  -8  -7  16     1644.46     1590.71    114.68 o 
  -7  -7  16     5772.42     5802.21    378.76 o 
  -6  -7  16     2588.89     2667.16    153.87 o 
  -5  -7  16      333.91      322.06     34.35 o 
  -4  -7  16     4878.08     4522.84    172.23 o 
  -3  -7  16     1911.54     1795.26    147.33 o 
  -2  -7  16     5545.29     5849.26    467.23 o 
  -1  -7  16     2274.69     2300.52    139.45 o 
   0  -7  16       19.18       33.93     48.75 o 
   1  -7  16     6585.36     6972.56     94.17 o 
   2  -7  16     1142.54     1270.59     58.34 o 
   3  -7  16     3081.46     3227.40     71.83 o 
   4  -7  16      226.85      224.73     58.61 o 
  -9  -6  16     2197.93     2502.28     66.72 o 
  -8  -6  16      548.71      598.27     51.00 o 
  -7  -6  16      828.12      831.60     33.66 o 
  -6  -6  16     6574.69     6198.55    262.47 o 
  -5  -6  16      141.35      160.10     30.47 o 
  -4  -6  16     4902.07     4807.73    244.52 o 
  -3  -6  16      247.97      274.08     32.64 o 
  -2  -6  16     1105.93     1120.02     51.05 o 
  -1  -6  16     9001.54     9772.82     72.35 o 
   0  -6  16       77.58       68.17     43.55 o 
   1  -6  16     1187.54     1382.95     70.50 o 
   2  -6  16       37.19       86.40     55.52 o 
   3  -6  16     2841.81     3052.98    215.94 o 
   4  -6  16     3449.18     3557.75    338.58 o 
  -9  -5  16     2123.58     2272.32     46.48 o 
  -8  -5  16     2117.85     2281.74     45.03 o 
  -7  -5  16      278.48      352.05     77.44 o 
  -6  -5  16       99.79      217.68     41.02 o 
  -5  -5  16       66.94      111.51     50.60 o 
  -4  -5  16     7597.26     8171.23    244.01 o 
  -3  -5  16     2834.15     2982.31     49.37 o 
  -2  -5  16     1516.65     1821.23     49.58 o 
  -1  -5  16       16.05       29.12     47.29 o 
   0  -5  16      215.55      320.84     60.17 o 
   1  -5  16    10088.44    11433.39    919.96 o 
   2  -5  16     1013.05     1249.48    101.86 o 
   3  -5  16      597.98      688.48     54.43 o 
   4  -5  16       47.89       60.95     59.22 o 
  -9  -4  16     1003.20      989.68     42.87 o 
  -8  -4  16       93.79      113.68     39.91 o 
  -7  -4  16      126.57      188.94     39.25 o 
  -6  -4  16    12354.02    11801.14    208.18 o 
  -5  -4  16      234.74      196.94     41.45 o 
  -4  -4  16      219.67      293.80     43.24 o 
  -3  -4  16      947.91     1085.39     45.47 o 
  -2  -4  16     3460.39     3961.06    153.14 o 
  -1  -4  16    13459.66    15126.82    808.31 o 
   0  -4  16       12.58       30.15     45.48 o 
   1  -4  16       16.60       58.05     51.43 o 
   2  -4  16      654.67      623.07     86.29 o 
   3  -4  16     3164.15     3123.30    134.04 o 
   4  -4  16     5176.36     4992.88    190.37 o 
 -10  -3  16      398.16      359.85     42.55 o 
  -9  -3  16     2251.47     2339.35     44.85 o 
  -8  -3  16     3554.42     3634.39     85.74 o 
  -7  -3  16      263.27      309.00     39.19 o 
  -6  -3  16       78.67      101.96     39.54 o 
  -5  -3  16     1883.11     1851.04     47.60 o 
  -4  -3  16     7354.56     8658.83    235.70 o 
  -3  -3  16     7871.79     9001.14    459.74 o 
  -2  -3  16       24.95      101.91     40.27 o 
  -1  -3  16      774.31      875.63     68.67 o 
   0  -3  16       24.56       18.88     40.51 o 
   1  -3  16     6218.15     6734.46    491.72 o 
   2  -3  16     3937.56     4125.21    307.42 o 
   3  -3  16      149.78      127.75     47.13 o 
   4  -3  16      158.69      199.48     57.99 o 
 -10  -2  16      891.33      831.85     70.30 o 
  -9  -2  16       33.14       -1.08     39.41 o 
  -8  -2  16     1572.19     1366.97     41.77 o 
  -7  -2  16      479.17      617.61     42.84 o 
  -6  -2  16     8567.08     9176.53    425.81 o 
  -5  -2  16      157.13      170.00     66.65 o 
  -4  -2  16      131.16      184.40     32.19 o 
  -3  -2  16     2743.10     2807.57    211.38 o 
  -2  -2  16      252.52      334.75     40.67 o 
  -1  -2  16    15203.52    15184.37    889.86 o 
   0  -2  16     1318.51     1261.31     73.66 o 
   1  -2  16      409.72      417.24     33.59 o 
   2  -2  16     2397.75     2059.24    162.74 o 
   3  -2  16      607.05      588.49     50.47 o 
   4  -2  16     5940.78     5629.60    317.94 o 
 -10  -1  16     2231.65     2002.90     44.77 o 
  -9  -1  16     1069.05      994.58     41.95 o 
  -8  -1  16     8005.84     8111.48    506.36 o 
  -7  -1  16        3.67      -41.15     53.50 o 
  -6  -1  16     1834.71     1782.93     46.83 o 
  -5  -1  16     3422.23     3646.50    189.09 o 
  -4  -1  16     3817.81     4018.77    230.24 o 
  -3  -1  16     3084.21     3271.80    147.14 o 
  -2  -1  16        0.25       17.38     29.55 o 
  -1  -1  16     2766.20     2506.59    112.49 o 
   0  -1  16     1235.38     1242.57     49.22 o 
   1  -1  16     2459.29     2280.07    101.59 o 
   2  -1  16     1472.27     1486.74    114.34 o 
   3  -1  16        9.72       35.73     35.94 o 
 -10   0  16     2013.57     1745.85     47.90 o 
  -9   0  16      243.93      247.30     40.67 o 
  -8   0  16     1562.25     1528.27     32.89 o 
  -7   0  16     1898.51     1990.13    105.47 o 
  -6   0  16     4419.09     5098.58    328.62 o 
  -5   0  16     6944.31     7118.58    427.62 o 
  -4   0  16        2.77       27.20     28.97 o 
  -3   0  16     2411.02     2327.41    116.49 o 
  -2   0  16      279.54      250.89     29.97 o 
  -1   0  16     5432.43     5611.81    364.30 o 
   0   0  16     1915.55     1852.32    101.70 o 
   1   0  16       41.03       52.54     32.19 o 
   2   0  16     3465.49     2846.74    140.44 o 
   3   0  16      128.13      132.65     34.61 o 
  -9   1  16       99.12      123.77     31.06 o 
  -8   1  16     3394.89     3293.61    128.36 o 
  -7   1  16      131.18      130.76     53.24 o 
  -6   1  16     1972.01     2001.14    106.54 o 
  -5   1  16     4899.15     5109.64    214.03 o 
  -4   1  16      131.93      159.64     29.42 o 
  -3   1  16     3012.44     2961.08    223.91 o 
  -2   1  16       35.43        7.03     30.19 o 
  -1   1  16     3505.06     3103.63    195.02 o 
   0   1  16     4291.44     4100.11    223.62 o 
   1   1  16      483.01      458.16     40.63 o 
   2   1  16     1015.70      887.42     47.94 o 
  -9   2  16      221.03      212.18     31.77 o 
  -8   2  16     4307.14     3952.82    264.44 o 
  -7   2  16      745.70      749.02     34.30 o 
  -6   2  16     1873.34     1987.06     88.51 o 
  -5   2  16       17.36       38.12     36.91 o 
  -4   2  16      155.17      119.11     38.38 o 
  -3   2  16     6722.61     6295.82    370.08 o 
  -2   2  16      447.02      457.80     31.66 o 
  -1   2  16     2278.02     2320.09    124.47 o 
   0   2  16       59.05      102.16     34.89 o 
   1   2  16      422.60      382.12     34.56 o 
  -9   3  16      192.07      134.91     32.36 o 
  -8   3  16     2022.70     1882.46     72.67 o 
  -7   3  16       10.08       42.22     48.85 o 
  -6   3  16     1084.46     1023.20     70.42 o 
  -5   3  16     9033.35     8563.84    393.21 o 
  -4   3  16        5.05       51.09     26.57 o 
  -3   3  16     1355.58     1224.20     89.98 o 
  -2   3  16      552.40      483.59     32.11 o 
  -1   3  16     2067.95     1924.55    178.77 o 
   0   3  16     8132.59     6733.91    627.79 o 
   1   3  16      145.76      143.47     37.20 o 
  -8   4  16     3730.80     3263.89    173.84 o 
  -7   4  16     5251.79     5120.73    409.78 o 
  -6   4  16      369.76      390.25     32.01 o 
  -5   4  16       65.69      152.77     33.30 o 
  -4   4  16        9.38       -1.83     45.80 o 
  -3   4  16     3548.61     3083.34    190.91 o 
  -2   4  16     2687.95     2478.12    345.60 o 
  -1   4  16       17.51       71.17     41.44 o 
   0   4  16       11.84       56.19     42.73 o 
  -7   5  16      614.85      508.60     38.72 o 
  -6   5  16      245.18      238.06     44.27 o 
  -5   5  16     9710.75     8630.97    775.45 o 
  -4   5  16     1137.58     1018.18     92.82 o 
  -3   5  16      116.88      121.08     47.22 o 
  -2   5  16      163.51      159.50     41.96 o 
  -2 -12  17       26.87       27.76     44.97 o 
  -1 -12  17       87.35       69.13     35.46 o 
  -4 -11  17      372.74      327.91     35.95 o 
  -3 -11  17        8.55       21.26     39.59 o 
  -2 -11  17       23.97       -1.49     40.21 o 
  -1 -11  17     2424.67     2252.63     80.49 o 
   0 -11  17      776.53      706.44     46.97 o 
   1 -11  17       90.19       95.44     42.16 o 
  -6 -10  17      458.82      523.65     35.89 o 
  -5 -10  17     1769.68     1568.16     42.84 o 
  -4 -10  17      109.60      134.92     35.85 o 
  -3 -10  17     5896.34     5721.87    136.83 o 
  -2 -10  17      220.92      204.34     39.73 o 
  -1 -10  17      276.01      271.03     40.97 o 
   0 -10  17      713.81      626.21     50.40 o 
   1 -10  17      385.48      406.63     42.18 o 
   2 -10  17     3742.70     3159.26     97.46 o 
  -7  -9  17      567.91      488.74     35.43 o 
  -6  -9  17     1936.30     1937.71    126.79 o 
  -5  -9  17     3527.29     3675.06    146.33 o 
  -4  -9  17        6.04       23.31     36.04 o 
  -3  -9  17     1112.66     1089.12     70.81 o 
  -2  -9  17     1144.04     1119.20    113.40 o 
  -1  -9  17     4330.42     4574.06    351.27 o 
   0  -9  17     3507.41     3442.98    265.11 o 
   1  -9  17       84.27       56.90     39.20 o 
   2  -9  17      683.62      576.97     64.49 o 
  -7  -8  17      842.10      796.07     51.22 o 
  -6  -8  17       50.47       38.87     36.62 o 
  -5  -8  17      619.68      567.16     37.06 o 
  -4  -8  17       27.30       70.22     33.47 o 
  -3  -8  17     2850.60     2878.44    252.68 o 
  -2  -8  17      231.10      227.85     39.18 o 
  -1  -8  17      294.89      279.17     39.27 o 
   0  -8  17     2378.20     2485.39    249.60 o 
   1  -8  17      160.13      201.97     57.21 o 
   2  -8  17     2033.95     1815.85    100.45 o 
   3  -8  17       42.13       60.54     56.39 o 
  -8  -7  17      503.09      512.44     34.19 o 
  -7  -7  17     2872.97     2838.84    132.55 o 
  -6  -7  17     1513.05     1546.22     55.58 o 
  -5  -7  17     3789.74     4012.27    121.04 o 
  -4  -7  17      226.16      275.80     49.52 o 
  -3  -7  17     1017.07     1106.32    130.16 o 
  -2  -7  17     3062.70     3366.51    298.17 o 
  -1  -7  17     1475.17     1716.89     86.75 o 
   0  -7  17     1860.82     2163.24     60.91 o 
   1  -7  17        1.54       40.83     55.22 o 
   2  -7  17     2784.56     2850.69     64.88 o 
   3  -7  17     1448.92     1420.39     63.06 o 
  -8  -6  17     1836.82     2018.41     47.08 o 
  -7  -6  17      320.92      350.84     42.70 o 
  -6  -6  17        0.63       28.95     46.32 o 
  -5  -6  17     8677.36     8436.20    278.00 o 
  -4  -6  17     1421.03     1388.72     55.31 o 
  -3  -6  17     6274.72     6602.25    356.73 o 
  -2  -6  17      153.25      152.00     44.28 o 
  -1  -6  17       19.11       31.63     43.80 o 
   0  -6  17     6259.65     7298.52     81.76 o 
   1  -6  17      452.33      453.49     46.41 o 
   2  -6  17     2397.90     2602.14    185.04 o 
   3  -6  17        6.67       24.13     60.58 o 
  -9  -5  17        2.42       17.09     41.96 o 
  -8  -5  17      685.16      707.25     45.47 o 
  -7  -5  17     3547.91     3500.23     49.22 o 
  -6  -5  17        5.59       35.23     41.26 o 
  -5  -5  17     1479.36     1540.99     45.24 o 
  -4  -5  17       37.27       44.71     44.20 o 
  -3  -5  17     3667.06     4049.90    157.52 o 
  -2  -5  17     9652.87    10611.38     64.43 o 
  -1  -5  17     1441.20     1620.20     48.50 o 
   0  -5  17     2405.03     2863.53    359.09 o 
   1  -5  17        4.84        7.75     54.78 o 
   2  -5  17     2337.09     2419.74    253.65 o 
   3  -5  17     4046.92     3970.39    402.06 o 
  -9  -4  17     2688.69     2433.48     80.89 o 
  -8  -4  17      644.86      637.73     45.64 o 
  -7  -4  17      142.08      222.93     44.60 o 
  -6  -4  17        2.16       37.60     43.40 o 
  -5  -4  17     6479.76     6762.06     89.18 o 
  -4  -4  17     3052.41     3161.91     50.67 o 
  -3  -4  17      936.12     1121.56     50.88 o 
  -2  -4  17      149.01      163.04     43.37 o 
  -1  -4  17      293.99      334.33     58.56 o 
   0  -4  17     8442.08     9350.06    979.05 o 
   1  -4  17     1434.39     1484.02    120.48 o 
   2  -4  17      151.67      154.68     55.42 o 
   3  -4  17      174.96      190.75     57.22 o 
  -9  -3  17      847.29      737.85     45.24 o 
  -8  -3  17       95.03      144.30     43.89 o 
  -7  -3  17     8806.83     8696.77    337.30 o 
  -6  -3  17      436.44      404.39     41.62 o 
  -5  -3  17     1742.13     1904.78     46.23 o 
  -4  -3  17     1530.33     1508.26     45.96 o 
  -3  -3  17      494.54      638.30     48.07 o 
  -2  -3  17     7601.05     8504.91    743.07 o 
  -1  -3  17      133.89      160.18     45.91 o 
   0  -3  17       66.08       47.39     42.15 o 
   1  -3  17      265.00      296.53     42.61 o 
   2  -3  17     2746.01     2735.00    148.95 o 
   3  -3  17     4231.27     4021.15    247.78 o 
  -9  -2  17     4031.77     3914.30     52.83 o 
  -8  -2  17       38.37       70.66     39.78 o 
  -7  -2  17       51.00       80.27     43.63 o 
  -6  -2  17      471.90      519.15     41.23 o 
  -5  -2  17     5199.63     5795.89    158.80 o 
  -4  -2  17     6464.67     6910.90    469.35 o 
  -3  -2  17      180.67      210.00     32.54 o 
  -2  -2  17     1038.56      993.01     79.60 o 
  -1  -2  17      545.84      525.76     32.63 o 
   0  -2  17     5068.33     4791.15    317.66 o 
   1  -2  17     2241.02     2131.30    155.43 o 
   2  -2  17       28.46       71.29     49.64 o 
  -9  -1  17     1588.89     1323.85     46.78 o 
  -8  -1  17       41.36       14.99     39.63 o 
  -7  -1  17     3857.79     4200.45    161.17 o 
  -6  -1  17      472.22      544.97     36.07 o 
  -5  -1  17      934.80      954.77     51.18 o 
  -4  -1  17     2247.55     2171.99    126.72 o 
  -3  -1  17     1270.77     1429.88    199.08 o 
  -2  -1  17     3826.83     4066.55    340.35 o 
  -1  -1  17      364.88      373.66     32.05 o 
   0  -1  17      332.09      310.81     33.03 o 
   1  -1  17     3032.77     2620.69    147.94 o 
   2  -1  17      495.41      452.39     36.06 o 
  -9   0  17     3243.77     2808.04     50.56 o 
  -8   0  17       70.03       61.01     31.01 o 
  -7   0  17      659.91      721.54     36.09 o 
  -6   0  17     3741.60     3844.01    197.74 o 
  -5   0  17     2133.58     2110.20    151.87 o 
  -4   0  17     1869.63     1602.82    482.34 o 
  -3   0  17        1.29       12.81     30.28 o 
  -2   0  17     4523.53     3898.25    218.21 o 
  -1   0  17     2884.33     2721.30    182.56 o 
   0   0  17     4757.28     4240.92    213.95 o 
   1   0  17     1428.99     1260.22     63.56 o 
   2   0  17      100.11       65.08     35.21 o 
  -9   1  17     3566.43     3017.23    100.36 o 
  -8   1  17      764.11      635.27     39.99 o 
  -7   1  17     5274.93     5298.21    236.64 o 
  -6   1  17      384.48      393.60     59.59 o 
  -5   1  17       28.18       37.03     49.25 o 
  -4   1  17     4636.23     4940.06    337.33 o 
  -3   1  17     2480.12     2297.69    168.48 o 
  -2   1  17     3062.70     2839.45    188.69 o 
  -1   1  17      650.47      656.55     59.57 o 
   0   1  17      203.10      172.84     35.70 o 
   1   1  17     3658.27     3122.26    150.50 o 
  -8   2  17       26.22       37.65     32.04 o 
  -7   2  17      897.60      881.81     43.90 o 
  -6   2  17     5929.45     5527.60    403.35 o 
  -5   2  17     1038.02     1243.28    136.61 o 
  -4   2  17     2695.51     2429.77    135.47 o 
  -3   2  17      173.24      116.70     31.26 o 
  -2   2  17      931.70      813.86     68.34 o 
  -1   2  17     5937.72     5095.69    286.49 o 
   0   2  17      363.36      333.94     42.24 o 
  -7   3  17      772.34      716.27     58.83 o 
  -6   3  17      128.13      153.57     32.67 o 
  -5   3  17      118.24       93.34     33.85 o 
  -4   3  17     5478.51     4929.08    176.96 o 
  -3   3  17      418.41      435.11     33.02 o 
  -2   3  17      962.94      831.54     64.01 o 
  -1   3  17      150.71      127.09     34.45 o 
  -6   4  17     5284.84     4790.17    180.11 o 
  -5   4  17      586.98      558.88     33.49 o 
  -4   4  17      330.04      322.44     33.19 o 
  -3   4  17       50.75       49.37     33.79 o 
  -2 -11  18       10.63       20.85     38.09 o 
  -5 -10  18      187.78      196.81     36.29 o 
  -4 -10  18      164.28      113.40     37.26 o 
  -3 -10  18       19.10       21.81     40.16 o 
  -2 -10  18     3451.57     3211.21    340.08 o 
  -1 -10  18     1368.09     1250.22     84.35 o 
   0 -10  18       23.83       35.54     40.47 o 
  -6  -9  18     1640.71     1545.92     38.18 o 
  -5  -9  18      903.58      979.85     36.48 o 
  -4  -9  18     4900.44     4865.02    109.13 o 
  -3  -9  18       29.42       54.82     36.70 o 
  -2  -9  18        3.59       44.23     36.24 o 
  -1  -9  18     2826.06     2564.48    191.78 o 
   0  -9  18      579.27      674.89     74.41 o 
   1  -9  18     3237.41     2572.26     79.61 o 
  -6  -8  18     3308.71     3284.32     87.92 o 
  -5  -8  18       10.64       11.89     33.72 o 
  -4  -8  18      685.17      656.43     35.56 o 
  -3  -8  18      705.00      661.26     43.89 o 
  -2  -8  18     3719.43     3816.87    191.18 o 
  -1  -8  18     1079.91     1178.57    111.24 o 
   0  -8  18      217.43      229.56     57.96 o 
   1  -8  18     1849.68     1716.16     62.14 o 
   2  -8  18      727.08      550.45     59.75 o 
  -7  -7  18        0.52       13.47     44.29 o 
  -6  -7  18     2496.58     2358.10     49.92 o 
  -5  -7  18      228.44      241.39     44.98 o 
  -4  -7  18     2696.78     2925.42    105.17 o 
  -3  -7  18     1031.49     1071.82     70.57 o 
  -2  -7  18      507.85      649.31    104.09 o 
  -1  -7  18     3012.08     3248.46    197.86 o 
   0  -7  18       41.08       92.55     59.77 o 
   1  -7  18     1576.44     1697.24     56.41 o 
   2  -7  18       62.69       79.52     59.77 o 
  -8  -6  18     2282.70     2209.62     47.99 o 
  -7  -6  18     1024.82     1074.28     50.08 o 
  -6  -6  18     2138.00     2180.10     48.07 o 
  -5  -6  18      117.69      148.43     44.14 o 
  -4  -6  18     2097.31     2182.06    157.52 o 
  -3  -6  18     4581.98     4939.19    274.90 o 
  -2  -6  18      602.07      710.31     46.81 o 
  -1  -6  18     2085.51     2311.66     62.74 o 
   0  -6  18       66.09       73.68     49.45 o 
   1  -6  18     1482.72     1612.44    102.94 o 
   2  -6  18     1117.61     1106.18     67.46 o 
  -8  -5  18      312.25      348.74     46.90 o 
  -7  -5  18        2.57      -18.50     41.12 o 
  -6  -5  18     4781.74     4764.41    167.10 o 
  -5  -5  18      708.01      699.62     49.94 o 
  -4  -5  18     3036.57     3567.49     87.22 o 
  -3  -5  18      102.53      177.54     46.02 o 
  -2  -5  18      118.63      143.96     44.63 o 
  -1  -5  18    11011.22    12470.56     94.45 o 
   0  -5  18      834.29      941.67    102.68 o 
   1  -5  18     1694.79     1805.70    193.75 o 
   2  -5  18        5.78       42.92     53.21 o 
  -8  -4  18     4004.32     3545.53     97.15 o 
  -7  -4  18        4.83       77.47     41.67 o 
  -6  -4  18      502.76      587.58     43.82 o 
  -5  -4  18        7.47       62.32     71.51 o 
  -4  -4  18     2494.18     2639.39    153.74 o 
  -3  -4  18     3217.60     3324.56     89.59 o 
  -2  -4  18        5.24      -13.56     44.66 o 
  -1  -4  18       93.52      111.47     48.83 o 
   0  -4  18      183.73      174.10     45.19 o 
   1  -4  18     3806.81     3825.23    298.65 o 
   2  -4  18     3521.27     3475.79    243.06 o 
  -8  -3  18       67.66       27.88     48.43 o 
  -7  -3  18       82.48       47.11     45.39 o 
  -6  -3  18     8289.91     8171.45    173.51 o 
  -5  -3  18     3424.00     3674.48     51.93 o 
  -4  -3  18      417.13      480.23     45.37 o 
  -3  -3  18       16.57      109.08     47.93 o 
  -2  -3  18      794.06      998.01     76.50 o 
  -1  -3  18     9098.08     9119.67    804.13 o 
   0  -3  18     1174.93     1137.59    126.36 o 
   1  -3  18      104.13       94.42     49.97 o 
   2  -3  18      701.33      677.64     54.94 o 
  -8  -2  18     7551.52     6673.35    137.89 o 
  -7  -2  18       76.86      105.27     41.83 o 
  -6  -2  18      227.09      296.19     43.02 o 
  -5  -2  18     2462.43     2491.36     69.95 o 
  -4  -2  18     1073.65     1332.38    108.54 o 
  -3  -2  18    11436.01    10979.98   1349.21 o 
  -2  -2  18       17.45       39.68     34.06 o 
  -1  -2  18        8.06       42.54     36.33 o 
   0  -2  18     1218.65      983.12     58.07 o 
   1  -2  18     1443.98     1319.52    121.50 o 
  -8  -1  18      173.49      138.49     45.52 o 
  -7  -1  18      700.69      615.97     42.77 o 
  -6  -1  18     3876.51     3950.17    213.49 o 
  -5  -1  18     3700.04     3904.50    210.34 o 
  -4  -1  18        2.63       25.31     31.78 o 
  -3  -1  18     1208.01     1061.01     72.83 o 
  -2  -1  18      810.64      684.37     40.02 o 
  -1  -1  18     5710.07     5062.12    320.78 o 
   0  -1  18     2964.52     2636.71    163.29 o 
   1  -1  18        0.36       30.52     36.07 o 
  -8   0  18     3699.21     3289.05     49.08 o 
  -7   0  18      794.38      829.28     76.66 o 
  -6   0  18      214.95      193.23     32.96 o 
  -5   0  18     2357.52     2241.70    126.64 o 
  -4   0  18      143.03      160.70     32.23 o 
  -3   0  18     3270.18     2812.82    282.62 o 
  -2   0  18      257.74      252.00     34.76 o 
  -1   0  18     1437.37     1207.20    100.82 o 
   0   0  18     2304.13     1846.20    168.18 o 
  -7   1  18     2240.98     1980.52    129.20 o 
  -6   1  18     1846.38     1763.52    270.99 o 
  -5   1  18     2756.80     2626.45    183.74 o 
  -4   1  18        8.66       13.66     32.85 o 
  -3   1  18     1794.62     1622.23    121.25 o 
  -2   1  18     1572.61     1254.05     56.28 o 
  -1   1  18     1294.29     1182.78     93.83 o 
  -7   2  18      133.87      174.76     40.19 o 
  -6   2  18       75.35      102.39     35.21 o 
  -5   2  18     5976.09     5268.47    304.27 o 
  -4   2  18      123.36      110.67     32.65 o 
  -3   2  18     2545.50     2345.93    107.76 o 
  -2   2  18       38.03       31.51     33.69 o 
  -5   3  18      380.38      354.18     33.47 o 
  -4   3  18      120.64      114.05     33.43 o 
  -4  -9  19       35.05       63.52     37.23 o 
  -3  -9  19     3311.57     3307.17    225.47 o 
  -2  -9  19     1046.77      986.70     67.75 o 
  -1  -9  19      159.64      139.09     49.46 o 
  -5  -8  19     3787.98     3623.09     91.19 o 
  -4  -8  19       18.56       66.64     49.39 o 
  -3  -8  19      402.14      405.18     57.38 o 
  -2  -8  19     1830.28     1749.84    159.20 o 
  -1  -8  19     1503.23     1497.32    113.33 o 
   0  -8  19     3041.35     2715.67     74.48 o 
  -6  -7  19        1.16       47.95     50.13 o 
  -5  -7  19     1181.02     1092.85     48.75 o 
  -4  -7  19     1239.86     1143.39     52.68 o 
  -3  -7  19     1646.20     1723.61    169.53 o 
  -2  -7  19      886.64      979.28     50.64 o 
  -1  -7  19       46.16       51.30     58.96 o 
   0  -7  19     2654.61     2466.48     64.90 o 
  -7  -6  19     2480.97     2139.74     73.26 o 
  -6  -6  19        0.69       31.07     44.40 o 
  -5  -6  19     3385.23     3348.88     52.95 o 
  -4  -6  19        2.30        9.30     47.41 o 
  -3  -6  19       80.70      141.34     49.99 o 
  -2  -6  19     2267.64     2165.96     65.70 o 
  -1  -6  19       51.73       60.44     59.77 o 
   0  -6  19     1395.20     1485.45     86.69 o 
  -7  -5  19      968.21      989.14     45.94 o 
  -6  -5  19      280.20      225.78     44.30 o 
  -5  -5  19     4255.19     4285.53     54.93 o 
  -4  -5  19     4357.03     4287.08    319.83 o 
  -3  -5  19     1618.46     1663.30    105.31 o 
  -2  -5  19      605.16      711.88     48.05 o 
  -1  -5  19      250.28      274.37     70.57 o 
   0  -5  19     2429.88     2375.69    234.97 o 
  -7  -4  19     4351.64     3788.27    147.68 o 
  -6  -4  19      713.15      610.96     44.83 o 
  -5  -4  19     2430.81     2547.18    135.12 o 
  -4  -4  19        6.72       36.37     45.74 o 
  -3  -4  19      185.79      265.36     50.12 o 
  -2  -4  19     5829.00     6617.85     80.54 o 
  -1  -4  19      562.42      460.31     57.72 o 
   0  -4  19     1539.06     1546.21    118.46 o 
  -7  -3  19      295.34      325.15     43.21 o 
  -6  -3  19      110.66       52.45     43.73 o 
  -5  -3  19     1725.67     1854.17     71.98 o 
  -4  -3  19     4207.48     4257.63    162.58 o 
  -3  -3  19       80.26       96.95     45.36 o 
  -2  -3  19        0.78       28.07     45.10 o 
  -1  -3  19       26.93       -7.46     48.92 o 
   0  -3  19     2964.67     2603.65    212.50 o 
  -7  -2  19     3330.48     3205.24     50.69 o 
  -6  -2  19     1196.04     1188.49     46.99 o 
  -5  -2  19       11.21       64.05     51.54 o 
  -4  -2  19      657.41      530.49     46.81 o 
  -3  -2  19       26.59       57.94     44.34 o 
  -2  -2  19     5158.78     4570.25    353.97 o 
  -1  -2  19     1351.48     1174.10     36.40 o 
   0  -2  19        0.75        3.54     49.88 o 
  -7  -1  19       33.23       39.78     43.40 o 
  -6  -1  19     1352.14     1127.90     44.42 o 
  -5  -1  19     2353.29     2274.26     71.35 o 
  -4  -1  19     5528.09     5034.03    657.33 o 
  -3  -1  19       26.50       25.19     32.90 o 
  -2  -1  19      168.78      158.19     33.98 o 
  -1  -1  19     2400.85     1948.89    125.10 o 
  -6   0  19     2221.54     2335.93     68.84 o 
  -5   0  19        0.12       53.92     41.34 o 
  -4   0  19     1966.13     1544.14    153.43 o 
  -3   0  19      135.78      118.31     33.18 o 
  -2   0  19     4483.34     3690.42    184.75 o 
  -5   1  19        4.29       26.43     33.12 o 
  -4   1  19     2732.29     2379.31    144.50 o 
  -4  -7  20      323.28      345.10     51.30 o 
  -3  -7  20     2245.44     1779.03    156.77 o 
  -2  -7  20      701.84      683.68     57.70 o 
  -5  -6  20     1292.77     1017.52     50.14 o 
  -4  -6  20     1830.08     1678.28    138.22 o 
  -3  -6  20     1190.04     1272.73     51.57 o 
  -2  -6  20       78.22       84.82     54.71 o 
  -5  -5  20       32.10       91.55     47.96 o 
  -4  -5  20      693.42      681.77     49.70 o 
  -3  -5  20     3382.02     3115.22    162.52 o 
  -2  -5  20       85.98       85.81     60.85 o 
  -5  -4  20     2778.50     2716.78    169.33 o 
  -4  -4  20      491.61      564.85     48.96 o 
  -3  -4  20        5.51       92.22     57.55 o 
  -2  -4  20        0.10       38.86     57.98 o 
  -5  -3  20       92.16      109.20     50.50 o 
  -4  -3  20      667.33      661.80     53.33 o 
  -3  -3  20     5907.61     5956.07     82.44 o 
  -2  -3  20      118.11       66.18     53.51 o 
  -5  -2  20     3653.95     3639.25     55.16 o 
  -4  -2  20        4.69       53.16     63.41 o 
  -3  -2  20        3.63       39.36     46.59 o 
                                                 
